# Supplementary material for: Diversity and Regulation of S-Adenosylmethionine Dependent Methyltransferases in the Anhydrobiotic Midge
Source: Insects. 2020 Sep 16;11(9):634. doi: 10.3390/insects11090634 (PMC7565475; doi:10.3390/insects11090634)
Supplement: Supplementary file 1 [file insects-11-00634-s001.zip]

Archive with 2 entries (2 files):
- Sup.Figures.docx
- Supplementary Tables.xlsx
