# Supplementary material for: Diversity and Regulation of S-Adenosylmethionine Dependent Methyltransferases in the Anhydrobiotic Midge
Source: Insects. 2020 Sep 16;11(9):634. doi: 10.3390/insects11090634 (PMC7565475; doi:10.3390/insects11090634)
Supplement: Supplementary file 1 [file insects-11-00634-s001.zip › Supplementary Tables.xlsx]

## Sheet: Table 1
Supplementary table 1
Classes of annotated methyltransferases
species	RNA methyltransferases																Homocysteine S-methyltransferase	Histone-arginine N-methyltransferase	DNA adenine-specific methyltransferase	Histone-lysine methyltransferase family	PIMT	Diphthamide methyltransferase	Ubiquinone biosynthesis O-methyltransferases	EC 2.1.1.100 Protein-S-isoprenylcysteine O-methyltransferase	Glycine_Sarcosine N-methyltransferase	DNA (cytosine-C5) Mtase	Juvenile hormone acid methyltransferase	Protein N-terminal methyltransferase	Spermidine_spermine synthases family	Leucine carboxyl methyltransferase	Methyltransferase type 11	Methyltransferases involved in Williams-Beuren syndrome	EC 2.1.1.16 Methylene-fatty-acyl-phospholipid synthase
	HEN1 family (EC_2.1.1.n8)	Ribosomal RNA-processing protein 8 family	Fibrillarin family	RNA cap guanine-N2 methyltransferase	(Uracil-5)-methyltransferase family	Nop2_Sun (Fmu)	mRNA MT			rRNA MT			tRNA MT
							EC 2.1.1.62 mRNA (2-O-methyladenosine-N(6)-)-methyltransferase	EC 2.1.1.56 mRNA (guanine-N(7))-methyltransferase	Cap-specific mRNA (nucleoside-2'-O-)-methyltransferase	adenine-specific	uridine-specific	other	EC 2.1.1.203 tRNA (C5-cytosine) methyltransferase	EC:2.1.1.220 tRNA (adenine(58)-N(1))-methyltransferase	guanine-specific	other
Drosophila melanogaster	NM_136888.3	NM_137556.4	NM_141979.2	NM_169801.2	NM_140826.2	NM_136942.3	NM_135361.3	NM_078844.4	NM_058065.3	NM_138099.3	NM_142333.3	NM_140873.4	NM_143750.3	NM_143204.3	NM_167995.2	NM_144382.4	NM_136077.2	NM_137909.5	NM_140841.3	NM_058083.4	NM_080508.4	NM_079728.5	NM_136248.4	NM_140366.3	NM_141966.4	NM_001042890.2	NM_001299051.1	NM_136684.3	NM_136201.5	NM_135922.3	NM_137078.4	NM_141505.4
							NM_142947.4		NM_001297922.1	NM_143403.4	NM_142578.4	NM_132871.3			NM_135722.4	NM_137491.4	NM_136076.4	NM_141760.4	NM_135149.3	NM_164979.2			NM_132637.2								NM_143196.3
										NM_140242.4	NM_142690.2	NM_141168.3			NM_130622.3	NM_134620.4		NM_134977.2	AY122180.1	NM_143802.3			BT021305.1								NM_137846.3
										NM_141714.4		NM_079093.4						NM_142177.4	NM_135187.4	NM_001104273.2			AY061573.1
												NM_131942.3						NM_142065.2	AY052078.1	NM_130478.3
																		NM_135634.2	AE014134.6	NM_130497.4
																		NM_142064.4	AY058680.1	NM_170360.2
																		NM_206382.5		NM_080301.3
																		NM_057836.4		NM_141398.4
																		BT126023.1		NM_138122.5
																				NM_079436.3
																				NM_079633.3
																				NM_132660.4
																				NM_001015221.3
																				NM_079297.3
																				NM_134282.2
																				NM_130497.4
																				NM_142097.4
Polypedilum vanderplanki	Pv.16989		Pv.09832	Pv.09727	Pv.06081	Pv.08381	Pv.02316	Pv.12529	Pv.08517	Pv.16691	Pv.06170	Pv.17449	Pv.02683	Pv.01969	Pv.03369	Pv.15348	Pv.13659	Pv.01397	Pv.03164	Pv.01252	AB842097	Pv.17587	Pv.01717	Pv.15568	Pv.08008	Pv.16023	Pv.16729	Pv.09400	Pv.09504	Pv.13981	Pv.06594	Pv.01300	Pv.11200
							Pv.00677		Pv.09959	Pv.05216		Pv.04395			Pv.08410	Pv.05882	Pv.13320	Pv.02225	Pv.03207	Pv.02152	AB842098		Pv.01718		Pv.02959		Pv.09029				Pv.04602
									Pv.08634						Pv.08765	Pv.01952		Pv.03479	Pv.08049	Pv.04316	AB842099		Pv.03366				Pv.14508
																		Pv.07224	Pv.08519	Pv.06146	AB842100		Pv.04992				Pv.16728
																		Pv.10247	Pv.13000	Pv.06264	AB842101		Pv.08057
																		Pv.12678		Pv.07095	AB842102		Pv.11671
																				Pv.07626	AB842103		Pv.13230
																				Pv.07627	AB842104		Pv.14470
																				Pv.07817	AB842105		Pv.15701
																				Pv.08050	AB842106		Pv.16433
																				Pv.08207	AB842107		Pv.16645
																				Pv.08541	AB842108		Pv.17365
																				Pv.09540	AB842109		Pv.17366
																				Pv.09669	AB842110
																				Pv.10675	AB842099
																				Pv.13299
																				Pv.13450
																				Pv.14107
																				Pv.14982
																				Pv.15300
																				Pv.16900
Polypedilum nubifer	Pn.13581	Pn.06933		Pn.11478	Pn.08558	Pn.15112	Pn.15411	Pn.11161	Pn.12102	Pn.12233	Pn.14488	Pn.01522	Pn.02663	Pn.12429	Pn.00199	Pn.15123	Pn.08302	Pn.11450	Pn.06569	Pn.02971	Pn.12923	Pn.01863	Pn.00985	Pn.09538	Pn.02153	Pn.06837	Pn.01971	Pn.14606	Pn.02904	Pn.11418	Pn.06650	Pn.07353	Pn.11562
					Pn.00143		Pn.14365		Pn.04336	Pn.13399	Pn.05310	Pn.09914			Pn.10893	Pn.07516		Pn.00829	Pn.08896	Pn.04098			Pn.00983				Pn.01970				Pn.04009
										Pn.08819					Pn.07685			Pn.10927	Pn.05273	Pn.05555			Pn.07689								Pn.02039
										Pn.00795								Pn.04083	Pn.04099	Pn.06044			Pn.15130
																		Pn.01519	Pn.10671	Pn.07492			Pn.07688
																		Pn.04476	Pn.02777	Pn.07498			Pn.09087
																		Pn.13234	Pn.08931	Pn.08679			Pn.00984
																		Pn.15318		Pn.09024			Pn.15131
																				Pn.12279			Pn.11994
																				Pn.12927			Pn.10787
																				Pn.15875			Pn.10786
																				Pn.14162			Pn.10788
																				Pn.11917			Pn.14431
																				Pn.12728
																				Pn.09966
																				Pn.10871
																				Pn.10768
																				Pn.16749
Belgica antarctica	GAAK01010676	GAAK01005244		GAAK01002051		GAAK01005394	GAAK01004536	GAAK01009382	GAAK01007249	GAAK01006306	GAAK01008392	GAAK01007544		GAAK01012936	GAAK01012746	GAAK01005763	GAAK01008549.1	GAAK01002515	GAAK01001383	GAAK01003624	GAAK01004905	GAAK01000783	GAAK01011398	GAAK01011408	GAAK01004080	GAAK01007636	GAAK01012044	GAAK01011312	GAAK01013210	GAAK01002957	GAAK01006704	GAAK01004435	GAAK01007744
						GAAK01004935	GAAK01011627		GAAK01007627	GAAK01007314								GAAK01003739	GAAK01005477	GAAK01004151			GAAK01005427				GAAK01012375				GAAK01009969
										GAAK01003412								GAAK01012259	GAAK01006901	GAAK01004792
																		GAAK01007787	GAAK01002778	GAAK01007131
																		GAAK01008918	GAAK01009082	GAAK01006428
																			GAAK01010008	GAAK01006247
																				GAAK01006900
																				GAAK01002551
																				GAAK01009593
																				GAAK01009681
																				GAAK01006489
																				GAAK01009562
																				GAAK01006654
																				GAAK01012711
																				GAAK01005348
																				GAAK01001866
																				GAAK01002035
																				GAAK01011747
																				GAAK01006482

## Sheet: Table 2
Supplementary table 2
Differential expression calculated between neighbor time points
Annotation					D00_vs_D01				D00_vs_D08				D00_vs_D12				D00_vs_D16				D00_vs_D24				D00_vs_D40				D00_vs_D48				D00_vs_R00				D00_vs_R03				D00_vs_R24
id	name	FlyBase.ID	Gene.name	description	logFC.x	logCPM.x	PValue.x	FDR.x	logFC.y	logCPM.y	PValue.y	FDR.y	logFC.x	logCPM.x	PValue.x	FDR.x	logFC.y	logCPM.y	PValue.y	FDR.y	logFC.x	logCPM.x	PValue.x	FDR.x	logFC.y	logCPM.y	PValue.y	FDR.y	logFC.x	logCPM.x	PValue.x	FDR.x	logFC.y	logCPM.y	PValue.y	FDR.y	logFC.x	logCPM.x	PValue.x	FDR.x	logFC.y	logCPM.y	PValue.y	FDR.y
Pv.00677	PvRNA-MT12	FBgn0039139	Ime4	AGAP002895-PA [Anopheles gambiae str. PEST] gb|EAA08196.5| AGAP002895-PA [Anopheles gambiae str. PEST]	-0.060685	3.73211	0.851361	1	0.302228	3.73211	0.309496	0.720239	0.0995857	3.73211	0.736707	1	0.176512	3.73211	0.551396	0.898562	0.378273	3.73211	0.204104	0.605504	-0.708774	3.73211	0.0171803	0.0627377	-0.991312	3.73211	0.00321762	0.0137679	-1.06713	3.73211	0.00176886	0.00925302	0.0012124	3.73211	0.997007	1	0.15522	3.73211	0.600459	0.86697
Pv.01252	PvHMT-25	FBgn0005386	ash1	set domain protein [Aedes aegypti] ref|XP_001653917.1| set domain protein [Aedes aegypti] gb|EAT38425.1| set domain protein [Aedes aegypti] gb|EAT38426.1| set domain protein [Aedes aegypti]	0.96095	3.37351	0.0795156	0.660079	0.486087	3.37351	0.334575	0.747954	0.529099	3.37351	0.293976	0.746241	0.286178	3.37351	0.567958	0.912022	0.487848	3.37351	0.332937	0.754102	-0.471481	3.37351	0.343466	0.554628	-1.45371	3.37351	0.0107937	0.0375499	-0.815557	3.37351	0.146205	0.303257	1.24455	3.37351	0.023768	0.105543	0.838837	3.37351	0.0993156	0.365177
Pv.01300	PvWBS_methylT	FBgn0037543	CG10903	hypothetical protein AaeL_AAEL010949 [Aedes aegypti] gb|EAT37016.1| conserved hypothetical protein [Aedes aegypti]	0.217589	3.37039	0.677632	1	0.435384	3.37039	0.367798	0.78145	0.519081	3.37039	0.283477	0.734227	0.632424	3.37039	0.192377	0.553563	0.173689	3.37039	0.717913	1	-0.111057	3.37039	0.817093	0.980844	0.77688	3.37039	0.140304	0.280194	0.444437	3.37039	0.399971	0.621367	1.15813	3.37039	0.028032	0.118878	0.997572	3.37039	0.0420523	0.222973
Pv.01397	PvHMT-1	FBgn0037770	Art4	RecName: Full=Histone-arginine methyltransferase CARMER; AltName: Full=Coactivator-associated arginine methyltransferase 1; Short=AgCARM1	-0.304237	5.30617	0.318124	0.943787	-0.788128	5.30617	0.00420828	0.0576016	-0.704104	5.30617	0.0105452	0.12714	-0.641193	5.30617	0.0198573	0.155812	-0.633042	5.30617	0.0216098	0.179162	-1.01777	5.30617	0.000222991	0.00168864	-1.08148	5.30617	0.000489147	0.00281104	-1.01719	5.30617	0.00105472	0.00603899	-0.581044	5.30617	0.0572517	0.197449	-0.741554	5.30617	0.00705294	0.0679787
Pv.01717	PvUbmt12	FBgn0032922	CG9249	hypothetical protein BRAFLDRAFT_266113 [Branchiostoma floridae] gb|EEN55141.1| hypothetical protein BRAFLDRAFT_266113 [Branchiostoma floridae]	2.13762	3.41147	0.000137441	0.0196278	0.452465	3.41147	0.366657	0.780257	1.38054	3.41147	0.00748732	0.0996197	1.13055	3.41147	0.0270498	0.189693	1.24082	3.41147	0.0157134	0.145477	-0.0167311	3.41147	0.973214	1	0.342956	3.41147	0.530064	0.738213	-0.502981	3.41147	0.365807	0.582551	-0.956063	3.41147	0.0834094	0.255887	-1.25527	3.41147	0.0113879	0.0947815
Pv.01718	PvUbmt7	FBgn0032922	CG9249	hexaprenyldihydroxybenzoate methyltransferase [Aedes aegypti] gb|EAT43765.1| hexaprenyldihydroxybenzoate methyltransferase [Aedes aegypti]	-0.692405	0.748642	0.436931	1	-1.38637	0.748642	0.0851138	0.384448	-0.355873	0.748642	0.657455	0.994635	-1.07751	0.748642	0.178435	0.535525	-0.105694	0.748642	0.895612	1	-6.99964	0.748642	2.00719e-09	5.74243e-08	-3.34437	0.748642	0.00108826	0.00553563	-9.15507	0.748642	3.24073e-07	5.10915e-06	-3.44638	0.748642	0.000580462	0.00540031	-0.814748	0.748642	0.309043	0.642492
Pv.01952	PvRNA-MT9	FBgn0031189	CG14618	tRNA methyltransferase [Culex quinquefasciatus] gb|EDS40199.1| tRNA methyltransferase [Culex quinquefasciatus]	0.131749	0.886186	0.887289	1	-0.37141	0.886186	0.661749	0.983005	-0.392563	0.886186	0.643191	0.988109	0.104887	0.886186	0.90194	1	-0.466491	0.886186	0.583069	0.942607	-1.07225	0.886186	0.210626	0.397915	0.260956	0.886186	0.78081	0.973569	-0.395159	0.886186	0.67877	0.891357	0.82699	0.886186	0.373998	0.645348	1.09635	0.886186	0.209193	0.535624
Pv.01969	PvRNA-MT13	FBgn0039407	CG14544	POSSIBLE RNA METHYLTRANSFERASE, putative [Aedes aegypti] gb|EAT40124.1| POSSIBLE RNA METHYLTRANSFERASE, putative [Aedes aegypti]	0.916129	1.70495	0.211878	0.838363	0.701254	1.70495	0.302693	0.712269	0.573338	1.70495	0.397618	0.836363	0.521621	1.70495	0.440691	0.813401	0.617392	1.70495	0.362906	0.782575	-0.19556	1.70495	0.771758	0.949116	-0.465475	1.70495	0.535243	0.743395	0.0525958	1.70495	0.943948	1	1.2209	1.70495	0.0972062	0.281341	0.977652	1.70495	0.153351	0.459932
Pv.02152	PvHMT-24	FBgn0025639	Hmt4-20	hypothetical protein AaeL_AAEL008027 [Aedes aegypti] gb|EAT40225.1| hypothetical protein AaeL_AAEL008027 [Aedes aegypti]	0.0169502	4.92305	0.954388	1	0.190792	4.92305	0.482817	0.877417	0.0608975	4.92305	0.822204	1	0.117938	4.92305	0.663625	0.972158	0.277425	4.92305	0.308462	0.724983	-0.233886	4.92305	0.387508	0.602533	-0.23477	4.92305	0.432056	0.636029	-0.242951	4.92305	0.418037	0.64141	0.342776	4.92305	0.246905	0.504919	-0.330322	4.92305	0.220289	0.547908
Pv.02225	PvHMT-5	FBgn0015925	csul	arginine N-methyltransferase skb1 [Culex quinquefasciatus] gb|EDS33904.1| arginine N-methyltransferase skb1 [Culex quinquefasciatus]	-0.333733	2.30377	0.595168	1	0.266012	2.30377	0.643588	0.975515	0.111071	2.30377	0.84625	1	0.156243	2.30377	0.785115	1	0.308533	2.30377	0.591674	0.947597	0.786561	2.30377	0.177357	0.353415	-0.032531	2.30377	0.958942	1	0.570222	2.30377	0.366325	0.583106	0.678505	2.30377	0.277387	0.540131	0.493599	2.30377	0.392197	0.714096
Pv.02316	PvRNA-MT1	FBgn0032016	CG7818	AGAP008111-PA [Anopheles gambiae str. PEST] gb|EAA12386.3| AGAP008111-PA [Anopheles gambiae str. PEST]	0.0894163	2.7938	0.86376	1	0.27113	2.7938	0.571086	0.933664	0.309596	2.7938	0.518138	0.918748	0.31569	2.7938	0.509634	0.86824	0.405136	2.7938	0.399088	0.814143	-0.592417	2.7938	0.214829	0.402616	-0.47977	2.7938	0.36649	0.563328	-1.19462	2.7938	0.0296694	0.0926973	0.451973	2.7938	0.385032	0.656535	0.496403	2.7938	0.301915	0.634993
Pv.02683	PvRNA-MT14	FBgn0026079	Nsun2	hypothetical protein AaeL_AAEL013968 [Aedes aegypti] gb|EAT33764.1| conserved hypothetical protein [Aedes aegypti]	-0.209424	4.889	0.521632	1	-0.0923952	4.889	0.756355	1	-0.146433	4.889	0.622523	0.980234	-0.318671	4.889	0.282602	0.666522	-0.116396	4.889	0.69584	0.999641	0.190384	4.889	0.525347	0.740246	-0.0196572	4.889	0.952189	1	0.0864263	4.889	0.792454	0.981462	0.117607	4.889	0.71833	0.932931	0.111852	4.889	0.708033	0.936087
Pv.02883	PvPimt14	FBgn0086768	Pcmt	Pv.PIMT-4	0.284552	5.8512	0.365215	0.977309	0.868623	5.8512	0.0031287	0.0460935	1.11621	5.8512	0.00016773	0.00568061	0.93179	5.8512	0.00155898	0.0256887	1.05626	5.8512	0.000358646	0.00873027	0.466901	5.8512	0.108074	0.250313	0.0975238	5.8512	0.75706	0.953643	0.260851	5.8512	0.408743	0.631276	-0.577064	5.8512	0.067662	0.222216	-1.37126	5.8512	1.5357e-06	0.000102005
Pv.02884	PvPimt13	FBgn0086768	Pcmt	Pv.PIMT-5	1.36223	7.26758	0.018982	0.400284	3.47444	7.26758	8.97505e-09	2.74652e-06	4.03307	7.26758	9.32293e-11	4.43797e-08	4.45645	7.26758	2.60003e-12	1.43732e-09	4.74129	7.26758	2.2431e-13	1.5376e-10	5.90904	7.26758	7.60649e-18	1.60898e-15	5.89674	7.26758	3.36273e-17	4.50212e-15	5.92621	7.26758	2.59275e-17	4.3992e-15	4.02314	7.26758	3.37613e-10	2.20827e-08	0.0501691	7.26758	0.923907	1
Pv.02885	PvPimt12	FBgn0086768	Pcmt	Pv.PIMT-1	0.896852	8.34311	0.0811627	0.66479	3.33379	8.34311	4.57979e-10	2.41498e-07	3.87613	8.34311	1.90106e-12	1.84534e-09	4.79735	8.34311	1.04414e-16	2.55621e-13	5.05346	8.34311	6.34064e-18	1.55228e-14	6.98836	8.34311	2.34835e-27	2.68291e-24	7.27023	8.34311	5.63056e-28	6.03068e-25	7.12251	8.34311	3.02087e-27	2.87604e-24	5.21251	8.34311	5.86206e-18	3.24059e-15	-0.214999	8.34311	0.64554	0.896194
Pv.02886	PvPimt10	FBgn0086768	Pcmt	Pv.PIMT-9	0.84389	6.67983	0.0128864	0.331583	1.58964	6.67983	1.01335e-06	0.000103368	1.63135	6.67983	5.49105e-07	5.99364e-05	1.82668	6.67983	2.72204e-08	3.17331e-06	1.68125	6.67983	2.61232e-07	2.27245e-05	1.93593	6.67983	4.66182e-09	1.24439e-07	2.00424	6.67983	9.43679e-09	1.93443e-07	2.00613	6.67983	9.28848e-09	2.14235e-07	0.50067	6.67983	0.138532	0.353594	-1.3048	6.67983	2.0382e-05	0.000843686
Pv.02887	PvPimt9	FBgn0086768	Pcmt	Pv.MT-8	0.876008	8.07406	0.104052	0.707992	2.61531	8.07406	1.46405e-06	0.000132748	2.93099	8.07406	1.10632e-07	1.72654e-05	3.5599	8.07406	4.59402e-10	1.01063e-07	4.01306	8.07406	7.15015e-12	2.98859e-09	4.55024	8.07406	4.36947e-14	3.83998e-12	4.78932	8.07406	1.85822e-14	1.38453e-12	4.70389	8.07406	4.22358e-14	3.53071e-12	3.36519	8.07406	8.81168e-09	3.94271e-07	-1.23807	8.07406	0.010567	0.0900482
Pv.02888	PvPimt8	FBgn0086768	Pcmt	Pv.PIMT-10	-1.07768	2.90859	0.0983793	0.697345	0.212457	2.90859	0.71772	1	0.476246	2.90859	0.419923	0.852739	0.988506	2.90859	0.0993329	0.395603	1.3018	2.90859	0.0320251	0.22915	0.417921	2.90859	0.479387	0.69674	0.346642	2.90859	0.589623	0.79763	0.939487	2.90859	0.145728	0.302378	-0.599184	2.90859	0.351998	0.619512	-1.163	2.90859	0.0460101	0.232452
Pv.02889	PvPimt7	FBgn0086768	Pcmt	Pv.PIMT-11	0.353573	7.3977	0.413713	0.9999	1.80139	7.3977	1.86551e-05	0.000921304	2.11009	7.3977	7.80989e-07	7.69184e-05	2.46459	7.3977	1.44654e-08	1.79633e-06	2.33387	7.3977	6.56077e-08	6.98335e-06	2.98634	7.3977	2.36815e-11	1.13678e-09	3.33807	7.3977	1.4688e-12	7.74489e-11	3.28408	7.3977	2.97416e-12	1.66563e-10	1.78484	7.3977	5.86704e-05	0.000805637	-1.50198	7.3977	0.000124979	0.00330011
Pv.02959	PvGsmt2	FBgn0038074	Gnmt	AGAP002198-PA [Anopheles gambiae str. PEST] gb|EAL42024.1| AGAP002198-PA [Anopheles gambiae str. PEST]	-1.77486	7.25247	0.000158375	0.0211182	1.30458	7.25247	0.00268598	0.0415805	0.923378	7.25247	0.03096	0.248274	0.649142	7.25247	0.125553	0.445347	0.53033	7.25247	0.209001	0.611595	-2.07679	7.25247	5.44135e-07	8.45408e-06	-2.55487	7.25247	1.32594e-07	2.06108e-06	-2.17496	7.25247	5.25643e-06	6.11122e-05	-2.42192	7.25247	4.72231e-07	1.29898e-05	-3.06034	7.25247	5.58316e-13	2.22187e-10
Pv.03164	PvDNA-MT6	FBgn0031777	CG9154	hypothetical protein AaeL_AAEL001871 [Aedes aegypti] gb|EAT46989.1| conserved hypothetical protein [Aedes aegypti]	-0.141213	2.0444	0.785511	1	0.350973	2.0444	0.461131	0.861579	0.707723	2.0444	0.139028	0.537421	0.659373	2.0444	0.167356	0.517487	0.358762	2.0444	0.450276	0.857375	-0.713628	2.0444	0.13687	0.294769	-0.37904	2.0444	0.475441	0.682496	-0.572984	2.0444	0.290481	0.491166	-0.00474745	2.0444	0.992671	1	0.47584	2.0444	0.317509	0.6507
Pv.03207	PvDNA-MT5	FBgn0036856	CG9666	hypothetical protein AaeL_AAEL011749 [Aedes aegypti] gb|EAT36142.1| conserved hypothetical protein [Aedes aegypti]	-0.380249	4.04183	0.281061	0.91127	-0.409079	4.04183	0.201127	0.583892	-0.4499	4.04183	0.159049	0.57065	-0.123603	4.04183	0.699598	0.991421	0.0412782	4.04183	0.897867	1	-0.37376	4.04183	0.243961	0.438695	-0.604676	4.04183	0.0904763	0.203024	-0.787612	4.04183	0.029075	0.0912393	-0.838615	4.04183	0.0183178	0.0871737	0.159389	4.04183	0.620609	0.880923
Pv.03366	PvUbmt11	FBgn0032922	CG9249	hexaprenyldihydroxybenzoate methyltransferase [Aedes aegypti] gb|EAT43765.1| hexaprenyldihydroxybenzoate methyltransferase [Aedes aegypti]	0.607974	-0.10481	0.637896	1	0.404394	-0.10481	0.734419	1	-0.375064	-0.10481	0.750206	1	-1.93065	-0.10481	0.106943	0.412011	-2.18043	-0.10481	0.0711208	0.366115	-2.4353	-0.10481	0.0523577	0.147702	1.41576	-0.10481	0.280338	0.463162	-0.662309	-0.10481	0.620977	0.84124	-0.255145	-0.10481	0.843682	1	1.41476	-0.10481	0.249556	0.581255
Pv.03369	PvRNA-MT15	FBgn0032430	CG6388	tRNA (guanine-N2-)-methyltransferase, putative [Aedes aegypti] gb|EAT37696.1| tRNA (guanine-N2-)-methyltransferase, putative [Aedes aegypti]	-0.16318	3.1311	0.696266	1	-0.742716	3.1311	0.0510755	0.292353	-0.200466	3.1311	0.598371	0.969117	-0.402909	3.1311	0.288608	0.67236	-0.147102	3.1311	0.699584	1	-0.543679	3.1311	0.154557	0.32	-0.98907	3.1311	0.0217257	0.0666153	-0.47674	3.1311	0.264147	0.459889	0.0330504	3.1311	0.936818	1	-0.0561154	3.1311	0.882921	1
Pv.03479	PvHMT-3	FBgn0038306	Art3	AGAP003593-PA [Anopheles gambiae str. PEST] gb|EAA08812.5| AGAP003593-PA [Anopheles gambiae str. PEST]	-0.49349	1.57522	0.540343	1	-0.629475	1.57522	0.388242	0.799387	-0.863577	1.57522	0.235296	0.679747	-0.963497	1.57522	0.185267	0.546083	-0.670966	1.57522	0.356714	0.77722	-2.18149	1.57522	0.00367613	0.0179788	-1.34417	1.57522	0.10645	0.228887	-0.55464	1.57522	0.496612	0.721774	-0.367242	1.57522	0.647889	0.884841	0.089024	1.57522	0.903437	1
Pv.04316	PvHMT-23	FBgn0030486	Set2	GH16034 [Drosophila grimshawi] gb|EDV96058.1| GH16034 [Drosophila grimshawi]	0.0426378	4.68835	0.89564	1	0.123824	4.68835	0.677626	0.991133	0.247829	4.68835	0.40627	0.843092	0.236215	4.68835	0.428383	0.804728	0.209378	4.68835	0.482739	0.883086	-0.38906	4.68835	0.189697	0.370466	-0.402994	4.68835	0.220253	0.389242	-0.368893	4.68835	0.263478	0.459143	-0.0401028	4.68835	0.901787	1	0.332252	4.68835	0.266467	0.599665
Pv.04395	PvRNA-MT23	FBgn0003268	rod	GI23397 [Drosophila mojavensis] gb|EDW14324.1| GI23397 [Drosophila mojavensis]	-0.359989	2.97482	0.506575	1	0.200212	2.97482	0.686408	0.994998	-0.129734	2.97482	0.792249	1	-0.300162	2.97482	0.54112	0.891479	-0.153532	2.97482	0.755335	1	0.27874	2.97482	0.57511	0.787196	-0.252415	2.97482	0.643441	0.85035	-0.0235447	2.97482	0.965583	1	-0.673544	2.97482	0.215903	0.466228	0.43291	2.97482	0.384662	0.711525
Pv.04602	PvMt11-2	FBgn0259146	CG42261	GE23641 [Drosophila yakuba] gb|EDW98675.1| GE23641 [Drosophila yakuba]	-0.280582	2.59711	0.727064	1	-0.708131	2.59711	0.330666	0.743579	-0.902361	2.59711	0.214774	0.654033	-0.739916	2.59711	0.308447	0.693647	0.0470921	2.59711	0.94881	1	1.35913	2.59711	0.0753929	0.193385	1.1353	2.59711	0.161391	0.310098	1.71304	2.59711	0.0371311	0.10988	0.811107	2.59711	0.313525	0.579571	-1.07062	2.59711	0.141399	0.440846
Pv.04992	PvUbmt1	FBgn0032922	CG9249	PREDICTED: hexaprenyldihydroxybenzoate methyltransferase, mitochondrial-like [Nasonia vitripennis]	-0.154219	0.000742319	0.907695	1	-3.28525	0.000742319	0.0108463	0.110714	-1.32921	0.000742319	0.271001	0.72159	-1.06306	0.000742319	0.377839	0.759286	-0.811281	0.000742319	0.500431	0.894719	-2.13041	0.000742319	0.0851353	0.210619	-7.91054	0.000742319	0.000452513	0.00263586	-7.91054	0.000742319	0.00077548	0.0046353	-7.91054	0.000742319	0.000105205	0.0013159	1.5177	0.000742319	0.233285	0.563071
Pv.05216	PvRNA-MT16	FBgn0261381	mtTFB1	mitochondrial dimethyladenosine transferase 1 [Culex quinquefasciatus] gb|EDS30438.1| mitochondrial dimethyladenosine transferase 1 [Culex quinquefasciatus]	-0.13776	4.82842	0.654212	1	0.162343	4.82842	0.564425	0.93059	0.101284	4.82842	0.718736	1	0.221918	4.82842	0.430901	0.806857	0.408253	4.82842	0.149386	0.529474	-0.357015	4.82842	0.203132	0.388426	-0.0816753	4.82842	0.791812	0.982072	-0.583503	4.82842	0.062973	0.164809	0.24683	4.82842	0.421083	0.690603	0.917937	4.82842	0.00139576	0.0216072
Pv.05882	PvTrmt10c	FBgn0034351	CG5190	GK23002 [Drosophila willistoni] gb|EDW85720.1| GK23002 [Drosophila willistoni]	0.292462	4.22057	0.38314	0.986794	0.116451	4.22057	0.706095	1	0.679795	4.22057	0.0285097	0.23717	0.866986	4.22057	0.00537665	0.0643433	0.8609	4.22057	0.0057788	0.0727101	2.24716	4.22057	6.50264e-12	3.64169e-10	2.87638	4.22057	2.34962e-16	2.58112e-14	2.40568	4.22057	3.60906e-12	2.00157e-10	1.69965	4.22057	4.95514e-07	1.35433e-05	0.730346	4.22057	0.0187014	0.132269
Pv.06081	PvRNA-MT11	FBgn0036838	CG3808	RNA m5u methyltransferase [Aedes aegypti] gb|EAT48287.1| RNA m5u methyltransferase [Aedes aegypti]	-0.0163428	3.12208	0.975602	1	-0.539154	3.12208	0.267538	0.66902	-0.0685467	3.12208	0.888223	1	0.0487414	3.12208	0.920499	1	-0.00716359	3.12208	0.988297	1	-0.836718	3.12208	0.0858772	0.211905	-0.862679	3.12208	0.114544	0.241651	-1.15002	3.12208	0.0382687	0.112441	0.806238	3.12208	0.132188	0.34328	0.639236	3.12208	0.196912	0.520485
Pv.06146	PvHMT-22	FBgn0263755	Su(var)3-9	histone-lysine n-methyltransferase [Aedes aegypti] gb|EAT37157.1| histone-lysine n-methyltransferase [Aedes aegypti]	-1.99984	0.438416	0.100374	0.699104	-0.297461	0.438416	0.777736	1	-0.605452	0.438416	0.564246	0.948732	0.355409	0.438416	0.73844	1	-0.165331	0.438416	0.875534	1	-1.36015	0.438416	0.201233	0.38652	-3.01115	0.438416	0.0226843	0.0689623	-3.00592	0.438416	0.0247218	0.0803446	-1.5899	0.438416	0.183634	0.421672	0.495424	0.438416	0.64297	0.894124
Pv.06170	PvRNA-MT3	FBgn0038471	CG5220	tRNA (uridine-2'-O-)-methyltransferase TRM7 [Culex quinquefasciatus] gb|EDS29034.1| tRNA (uridine-2'-O-)-methyltransferase TRM7 [Culex quinquefasciatus]	-0.492018	2.46296	0.483266	1	-0.803424	2.46296	0.204911	0.589185	-1.00096	2.46296	0.114038	0.492383	-0.644572	2.46296	0.308375	0.693647	-0.322861	2.46296	0.611355	0.957397	-0.10414	2.46296	0.870478	1	-0.771135	2.46296	0.27723	0.459154	-0.943775	2.46296	0.187239	0.36095	-0.390858	2.46296	0.576797	0.82941	-0.0707505	2.46296	0.911612	1
Pv.06264	PvHMT-21	FBgn0011474	pr-set7	histone-lysine n-methyltransferase [Aedes aegypti] gb|EAT48798.1| histone-lysine n-methyltransferase [Aedes aegypti]	-0.751097	2.30348	0.276846	0.908003	-0.830483	2.30348	0.180805	0.555335	-0.679193	2.30348	0.27359	0.724115	-1.15152	2.30348	0.0632293	0.311189	-0.531813	2.30348	0.391879	0.807644	-0.770156	2.30348	0.215847	0.403598	-1.77308	2.30348	0.0135763	0.0454408	-0.844081	2.30348	0.227415	0.413822	-0.0338427	2.30348	0.960559	1	-0.708107	2.30348	0.253618	0.585669
Pv.06594	PvMt11-1	FBgn0033891	CG8067	GA20800 [Drosophila pseudoobscura pseudoobscura] gb|EAL25943.1| GA20800 [Drosophila pseudoobscura pseudoobscura]	-0.27101	3.5373	0.528133	1	-0.287705	3.5373	0.461257	0.861626	-0.180985	3.5373	0.643066	0.988108	-0.166833	3.5373	0.669194	0.974863	0.149646	3.5373	0.70334	1	-0.894183	3.5373	0.0220895	0.0765206	-1.69984	3.5373	0.000164438	0.00109734	-1.31783	3.5373	0.00323146	0.0154229	-0.917924	3.5373	0.0344464	0.138798	-0.282464	3.5373	0.468775	0.76907
Pv.07092	PvPimt6.2	FBgn0086768	Pcmt	protein-l-isoaspartate o-methyltransferase [Aedes aegypti] ref|XP_001647679.1| protein-l-isoaspartate o-methyltransferase [Aedes aegypti] gb|EAT32347.1| protein-l-isoaspartate o-methyltransferase [Aedes aegypti] gb|EAT47431.1| protein-l-isoaspartate o-methyltransferase [Aedes aegypti]	0.790603	3.76507	0.158511	0.777793	1.53549	3.76507	0.0041016	0.0566798	1.48784	3.76507	0.0053112	0.0771993	1.74696	3.76507	0.00120172	0.0208651	1.81187	3.76507	0.000811598	0.0165182	2.1936	3.76507	6.8081e-05	0.000599539	2.53188	3.76507	1.52319e-05	0.000135882	1.44125	3.76507	0.0113431	0.0432934	1.13489	3.76507	0.0437584	0.163731	-1.07201	3.76507	0.0364599	0.204054
Pv.07093	PvPimt5	FBgn0086768	Pcmt	Pv.PIMT-13	1.0538	6.63781	0.00088808	0.0664586	1.91751	6.63781	4.38164e-10	2.41498e-07	1.96165	6.63781	1.88408e-10	8.07189e-08	2.06371	6.63781	2.56801e-11	9.16833e-09	1.8074	6.63781	3.39532e-09	5.36621e-07	1.22612	6.63781	3.95891e-05	0.000371951	0.88757	6.63781	0.00508341	0.0203538	0.719871	6.63781	0.0229885	0.0758333	0.0452364	6.63781	0.885603	1	-1.00614	6.63781	0.000413568	0.00855092
Pv.07094	PvPimt4	FBgn0086768	Pcmt	Pv.PIMT-7	0.416442	10.1612	0.394331	0.990394	2.0757	10.1612	1.70963e-05	0.000865099	2.15712	10.1612	8.57899e-06	0.000540508	2.22788	10.1612	4.65594e-06	0.000241784	2.36064	10.1612	1.43808e-06	9.51521e-05	2.58474	10.1612	1.83067e-07	3.20451e-06	2.45046	10.1612	1.92675e-06	2.1954e-05	2.59543	10.1612	5.33572e-07	7.91673e-06	0.813531	10.1612	0.097693	0.282226	-2.23783	10.1612	4.80691e-07	3.92267e-05
Pv.07095	PvHMT-8	FBgn0000629	E(z)	PREDICTED: similar to enhancer of zeste homolog 2 [Tribolium castaneum] gb|EFA00261.1| hypothetical protein TcasGA2_TC003094 [Tribolium castaneum]	0.369394	3.35172	0.345395	0.96323	0.855674	3.35172	0.0189324	0.155727	0.791387	3.35172	0.0296525	0.241403	0.287856	3.35172	0.423819	0.801124	0.68934	3.35172	0.0577774	0.328916	1.12529	3.35172	0.00225342	0.0119705	0.885186	3.35172	0.0249087	0.0744567	0.893614	3.35172	0.024246	0.0790447	0.94576	3.35172	0.0156993	0.0774322	-0.170863	3.35172	0.634007	0.889203
Pv.07096	PvPimt3	FBgn0086768	Pcmt	Pv.PIMT-6	1.01077	6.51143	0.0372369	0.520281	2.53227	6.51143	1.81568e-07	2.77815e-05	2.42688	6.51143	4.976e-07	5.53725e-05	2.40736	6.51143	5.98029e-07	4.34256e-05	2.42035	6.51143	5.29953e-07	4.07256e-05	2.84179	6.51143	8.38036e-09	2.13712e-07	2.70305	6.51143	1.20668e-07	1.90176e-06	2.82029	6.51143	3.90503e-08	7.83612e-07	1.8791	6.51143	0.000149877	0.00176679	-1.48245	6.51143	0.00069681	0.0127305
Pv.07097	PvPimt2	FBgn0086768	Pcmt	Pv.PIMT-14	0.362972	5.65447	0.395938	0.990394	1.00304	5.65447	0.012561	0.122119	0.876963	5.65447	0.028357	0.23636	1.19187	5.65447	0.00323114	0.0451648	1.03853	5.65447	0.00986323	0.106708	1.56571	5.65447	0.000140925	0.0011301	1.8749	5.65447	2.05007e-05	0.000176101	1.81028	5.65447	3.81349e-05	0.000345776	0.606291	5.65447	0.156811	0.38237	-2.13862	5.65447	5.11817e-08	5.51636e-06
Pv.07224	PvHMT-4	FBgn0032329	Art8	protein arginine n-methyltransferase [Aedes aegypti] gb|EAT45189.1| protein arginine n-methyltransferase [Aedes aegypti]	-0.796549	3.79426	0.0707451	0.640633	-1.30175	3.79426	0.00101465	0.0196475	-0.906853	3.79426	0.0217924	0.202856	-1.07587	3.79426	0.00646562	0.0733298	-1.0456	3.79426	0.00819686	0.0930262	-1.29427	3.79426	0.00110685	0.0065953	-1.9774	3.79426	1.72479e-05	0.000151345	-1.61739	3.79426	0.000385825	0.0025401	-1.08814	3.79426	0.0140932	0.071405	-0.749135	3.79426	0.058086	0.269337
Pv.07626	PvHMT-20	FBgn0003862	trx	GM25861 [Drosophila sechellia] gb|EDW42205.1| GM25861 [Drosophila sechellia]	-0.0296932	6.2776	0.952239	1	0.386622	6.2776	0.397626	0.807167	0.487156	6.2776	0.287913	0.73906	0.524606	6.2776	0.252973	0.631859	0.403868	6.2776	0.377159	0.79393	1.64375	6.2776	0.00060924	0.00397432	1.87329	6.2776	0.000249614	0.00156749	1.67988	6.2776	0.000956352	0.00555936	0.39173	6.2776	0.429841	0.699344	-0.00637426	6.2776	0.988762	1
Pv.07627	PvHMT-19	FBgn0003862	trx	GI24532 [Drosophila mojavensis] gb|EDW14941.1| GI24532 [Drosophila mojavensis]	0.0966721	5.38571	0.745149	1	0.39735	5.38571	0.147204	0.503018	0.462458	5.38571	0.0919357	0.447205	0.392419	5.38571	0.151898	0.493408	0.467353	5.38571	0.0888016	0.410079	1.51268	5.38571	1.07005e-07	1.99972e-06	1.64921	5.38571	5.48335e-08	9.4251e-07	1.7891	5.38571	4.37959e-09	1.10372e-07	0.406438	5.38571	0.171381	0.403341	-0.168512	5.38571	0.53437	0.821373
Pv.07817	PvHMT-18	FBgn0264495	gpp	histone h3 methyltransferase [Aedes aegypti] gb|EAT41580.1| histone h3 methyltransferase [Aedes aegypti]	-0.0160155	4.23849	0.963645	1	-0.219306	4.23849	0.493089	0.884545	-0.313383	4.23849	0.326877	0.780017	-0.599736	4.23849	0.059868	0.303358	-0.184583	4.23849	0.564469	0.932008	-0.197128	4.23849	0.539227	0.7533	-0.483199	4.23849	0.1744	0.328807	-0.16878	4.23849	0.634694	0.853346	0.545325	4.23849	0.120551	0.322895	-0.222713	4.23849	0.486297	0.783876
Pv.08008	PvGsmt1	FBgn0038074	Gnmt	AGAP002198-PA [Anopheles gambiae str. PEST] gb|EAL42024.1| AGAP002198-PA [Anopheles gambiae str. PEST]	-0.160839	1.2773	0.834591	1	-3.93012	1.2773	3.28875e-07	4.271e-05	-1.54332	1.2773	0.0276077	0.23329	-0.753747	1.2773	0.279469	0.662713	-0.436956	1.2773	0.531941	0.911596	-2.53586	1.2773	0.000470601	0.003199	-1.13712	1.2773	0.15012	0.293945	-2.11061	1.2773	0.0109158	0.0419238	-2.47723	1.2773	0.0026182	0.0188841	-4.61329	1.2773	7.90391e-09	1.08359e-06
Pv.08049	PvDNA-MT2	FBgn0031817	CG9531	HemK methyltransferase family member 1 [Culex quinquefasciatus] gb|EDS43833.1| HemK methyltransferase family member 1 [Culex quinquefasciatus]	-0.46593	1.96786	0.561128	1	-0.440917	1.96786	0.543192	0.917111	-0.300846	1.96786	0.678468	1	-0.0645159	1.96786	0.929394	1	-0.26693	1.96786	0.713243	1	-1.98439	1.96786	0.00726167	0.0315126	-1.76132	1.96786	0.0365081	0.100893	-4.77639	1.96786	5.30881e-06	6.16375e-05	0.0989424	1.96786	0.901271	1	0.710776	1.96786	0.33823	0.670139
Pv.08050	PvHMT-17	FBgn0086908	egg	histone-lysine N-methyltransferase SETDB1 [Culex quinquefasciatus] gb|EDS43834.1| histone-lysine N-methyltransferase SETDB1 [Culex quinquefasciatus]	-0.336614	4.16808	0.363421	0.976282	0.356724	4.16808	0.293832	0.702256	0.178773	4.16808	0.597247	0.96838	-0.00136421	4.16808	0.99677	1	0.31792	4.16808	0.349154	0.767404	0.0687559	4.16808	0.839154	0.997405	-0.154024	4.16808	0.678912	0.882909	-0.236945	4.16808	0.526723	0.749982	0.240829	4.16808	0.513498	0.776752	0.240376	4.16808	0.477881	0.778154
Pv.08057	PvUbmt6	FBgn0032922	CG9249	3-demethylubiquinone-9 3-methyltransferase [Culex quinquefasciatus] gb|EDS36045.1| 3-demethylubiquinone-9 3-methyltransferase [Culex quinquefasciatus]	1.3649	-0.434154	0.427911	1	1.20372	-0.434154	0.45525	0.856954	-0.17445	-0.434154	0.910781	1	1.23194	-0.434154	0.443945	0.815862	1.60816	-0.434154	0.324877	0.744208	-1.08849	-0.434154	0.489019	0.70589	-1.84917	-0.434154	0.318265	0.507359	-0.250518	-0.434154	0.886378	1	1.33411	-0.434154	0.43781	0.70746	1.36152	-0.434154	0.400137	0.720592
Pv.08207	PvHMT-16	FBgn0263755	Su(var)3-9	histone-lysine n-methyltransferase [Culex quinquefasciatus] gb|EDS29678.1| histone-lysine n-methyltransferase [Culex quinquefasciatus]	-0.422424	-0.644197	0.770621	1	-1.97289	-0.644197	0.139305	0.488795	-1.2503	-0.644197	0.339726	0.788955	-2.29404	-0.644197	0.086009	0.367282	-1.62324	-0.644197	0.21855	0.622806	-3.39138	-0.644197	0.0167856	0.0615172	-3.22032	-0.644197	0.0508619	0.130233	-7.74467	-0.644197	0.00180187	0.00939704	-0.49994	-0.644197	0.730118	0.94125	-0.0711553	-0.644197	0.956923	1
Pv.08381	PvRNA-MT7	FBgn0033741	CG8545	ribosomal RNA small subunit methyltransferase b (sun) [Aedes aegypti] gb|EAT36660.1| ribosomal RNA small subunit methyltransferase b (sun) [Aedes aegypti]	0.156014	5.08345	0.671889	1	-0.0780816	5.08345	0.816331	1	0.0430035	5.08345	0.898419	1	-0.244364	5.08345	0.465813	0.835354	0.202747	5.08345	0.548801	0.922825	0.3526	5.08345	0.299226	0.504758	0.69568	5.08345	0.0602411	0.149103	0.358746	5.08345	0.332523	0.542658	1.33679	5.08345	0.0003429	0.00351032	-0.174938	5.08345	0.601976	0.86799
Pv.08410	PvRNA-MT17	FBgn0025629	CG4045	trna (guanine-n(7)-)-methyltransferase [Aedes aegypti] sp|Q0IEN3.1|TRMB_AEDAE RecName: Full=tRNA (guanine-N(7)-)-methyltransferase; AltName: Full=tRNA (guanine(46)-N(7))-methyltransferase; AltName: Full=tRNA(m7G46)-methyltransferase gb|EAT39016.1| trna (guanine-n(7)-)-methyltransferase [Aedes aegypti]	0.17195	2.23253	0.767545	1	0.249547	2.23253	0.640793	0.97464	-0.224389	2.23253	0.672488	1	-0.24511	2.23253	0.643997	0.95925	0.0255715	2.23253	0.961791	1	-0.602284	2.23253	0.258198	0.456112	-1.47449	2.23253	0.0166482	0.0538058	-1.52989	2.23253	0.0142721	0.0518218	0.426542	2.23253	0.462962	0.73271	0.207684	2.23253	0.697264	0.930228
Pv.08517	PvRNA-MT22	FBgn0037834	Art1	conserved hypothetical protein [Culex quinquefasciatus] gb|EDS45479.1| conserved hypothetical protein [Culex quinquefasciatus]	-0.0515288	2.33077	0.941944	1	-0.335892	2.33077	0.602098	0.950786	0.151764	2.33077	0.814789	1	-0.0747645	2.33077	0.907751	1	0.56717	2.33077	0.38639	0.802704	-1.16105	2.33077	0.0730642	0.189053	-0.423507	2.33077	0.554537	0.76275	-1.13205	2.33077	0.123665	0.268905	0.00436209	2.33077	0.995077	1	0.991002	2.33077	0.135165	0.430304
Pv.08519	PvDNA-MT1	FBgn0031454	CG9960	GJ23471 [Drosophila virilis] gb|EDW64271.1| GJ23471 [Drosophila virilis]	-0.560372	2.8951	0.169709	0.790945	0.426106	2.8951	0.251735	0.649305	0.368225	2.8951	0.32089	0.773996	-0.031076	2.8951	0.932834	1	-0.0705632	2.8951	0.84847	1	-0.274265	2.8951	0.460084	0.678254	0.103634	2.8951	0.799593	0.988502	-0.441161	2.8951	0.290921	0.491765	0.451528	2.8951	0.261483	0.521583	0.268727	2.8951	0.468042	0.768368
Pv.08541	PvHMT-9	FBgn0000629	E(z)	histone-lysine N-methyltransferase EZH1 [Pongo abelii] sp|Q5RDS6.1|EZH1_PONAB RecName: Full=Histone-lysine N-methyltransferase EZH1; AltName: Full=Enhancer of zeste homolog 1 emb|CAH90081.1| hypothetical protein [Pongo abelii]	0.48109	-0.218592	0.799813	1	0.896995	-0.218592	0.613861	0.9578	0.440179	-0.218592	0.801573	1	-0.544404	-0.218592	0.751196	1	0.416262	-0.218592	0.81177	1	1.65472	-0.218592	0.3663	0.579352	-1.27025	-0.218592	0.517448	0.725975	-0.317485	-0.218592	0.869219	1	-1.4854	-0.218592	0.444705	0.714773	1.37846	-0.218592	0.445782	0.751034
Pv.08634	PvRNA-MT8	FBgn0029693	CG6379	hypothetical protein AaeL_AAEL006950 [Aedes aegypti] gb|EAT41411.1| conserved hypothetical protein [Aedes aegypti]	-0.272476	4.96431	0.356634	0.970179	-0.584731	4.96431	0.0289429	0.208401	-0.6256	4.96431	0.0192998	0.187683	-0.520948	4.96431	0.0514471	0.279275	-0.576449	4.96431	0.0312833	0.22638	-0.912306	4.96431	0.000665624	0.00429797	-1.01181	4.96431	0.000780291	0.00418001	-0.796319	4.96431	0.00807322	0.0327303	-0.625487	4.96431	0.0350345	0.140578	-0.890068	4.96431	0.000863155	0.0150319
Pv.08765	PvRNA-MT4	FBgn0052281	CG32281	hypothetical protein AaeL_AAEL009603 [Aedes aegypti] sp|Q16VC0.1|TRM5_AEDAE RecName: Full=tRNA (guanine(37)-N1)-methyltransferase; AltName: Full=M1G-methyltransferase; AltName: Full=tRNA [GM37] methyltransferase; AltName: Full=tRNA methyltransferase 5 homolog; Flags: Precursor gb|EAT38513.1| conserved hypothetical protein [Aedes aegypti]	-0.0450212	3.38227	0.917637	1	-0.356846	3.38227	0.368078	0.781598	0.209256	3.38227	0.600048	0.969624	0.0914735	3.38227	0.818251	1	0.372027	3.38227	0.353113	0.772798	-0.215315	3.38227	0.588698	0.799611	-0.276083	3.38227	0.530487	0.738622	-0.318635	3.38227	0.472071	0.698185	0.0480025	3.38227	0.912091	1	0.150714	3.38227	0.705297	0.934778
Pv.09029	PvJhamt2	FBgn0028841	jhamt	uncharacterized protein LOC662961 [Tribolium castaneum] dbj|BAG30999.1| juvenile hormone acid O-methyltransferase [Tribolium castaneum] gb|EFA02917.1| juvenile hormone acid methyltransferase [Tribolium castaneum]	0.195608	4.63452	0.576358	1	0.521483	4.63452	0.107428	0.431028	0.238716	4.63452	0.457807	0.879435	0.692141	4.63452	0.0332155	0.215857	0.45549	4.63452	0.158917	0.541703	0.633726	4.63452	0.0513944	0.145746	1.46251	4.63452	3.92166e-05	0.000312438	1.20795	4.63452	0.000659058	0.00402842	1.54648	4.63452	1.34905e-05	0.000234946	-0.576107	4.63452	0.0706225	0.302544
Pv.09400	PvNMT	FBgn0033457	Ntmt	ad-003 [Aedes aegypti] gb|EAT48112.1| ad-003 [Aedes aegypti]	-0.815588	1.17288	0.384003	0.986794	0.989987	1.17288	0.251691	0.649305	0.297004	1.17288	0.726019	1	0.704205	1.17288	0.410347	0.787382	0.826639	1.17288	0.335699	0.757017	-2.46116	1.17288	0.00581118	0.0262969	0.538499	1.17288	0.562064	0.770707	-0.773359	1.17288	0.420294	0.64363	0.501648	1.17288	0.585819	0.83583	0.936352	1.17288	0.27698	0.61081
Pv.09504	PvSps	FBgn0032873	CG2614	CGI-01 protein [Culex quinquefasciatus] gb|EDS39303.1| CGI-01 protein [Culex quinquefasciatus]	-0.447193	3.53664	0.297741	0.927018	-0.558256	3.53664	0.1513	0.510499	-0.378169	3.53664	0.330776	0.784351	-0.184428	3.53664	0.635716	0.952909	-0.0648371	3.53664	0.868104	1	-0.490861	3.53664	0.207863	0.394436	-1.09205	3.53664	0.0131603	0.0442722	-0.518265	3.53664	0.233955	0.421853	-0.804589	3.53664	0.0624549	0.209883	0.539372	3.53664	0.172337	0.487993
Pv.09540	PvHMT-15	FBgn0263740	eIF-2gamma	PREDICTED: hypothetical protein LOC100651661 [Bombus terrestris]	0.292725	6.53628	0.403333	0.994354	1.11853	6.53628	0.000725298	0.0152322	0.934612	6.53628	0.00445177	0.0682121	0.652788	6.53628	0.044823	0.259223	0.598628	6.53628	0.0654026	0.350908	0.923274	6.53628	0.0049613	0.0230975	1.07676	6.53628	0.00234251	0.0105006	0.970969	6.53628	0.00601035	0.0257306	1.01075	6.53628	0.00419659	0.0274597	0.457758	6.53628	0.156945	0.465083
Pv.09669	PvHMT-27	FBgn0023518	trr	AGAP011192-PA [Anopheles gambiae str. PEST] gb|EAA05242.4| AGAP011192-PA [Anopheles gambiae str. PEST]	0.384603	4.38586	0.274032	0.906794	0.401221	4.38586	0.215879	0.604495	0.402875	4.38586	0.213811	0.653347	0.502307	4.38586	0.121967	0.438956	0.31345	4.38586	0.332737	0.754011	0.230188	4.38586	0.477209	0.694266	-0.0629595	4.38586	0.859078	1	-0.0102576	4.38586	0.977003	1	0.431792	4.38586	0.219213	0.470464	0.215356	4.38586	0.504539	0.79829
Pv.09727	PvRNA-MT10	FBgn0266195	Tgs1	prip interacting protein, pimt [Culex quinquefasciatus] gb|EDS26507.1| prip interacting protein, pimt [Culex quinquefasciatus]	-0.0174366	6.71185	0.947562	1	-0.0193516	6.71185	0.936311	1	0.00936208	6.71185	0.96916	1	0.0270576	6.71185	0.911042	1	0.0799652	6.71185	0.741694	1	2.25407	6.71185	1.03917e-17	2.04018e-15	2.56666	6.71185	3.75495e-20	1.10946e-17	2.49792	6.71185	3.00563e-19	7.80417e-17	1.11059	6.71185	3.24379e-05	0.000490201	-0.481109	6.71185	0.0455171	0.231679
Pv.09832	PvRNA-MT18	FBgn0037778	mtTFB2	GH22567 [Drosophila grimshawi] gb|EDV94750.1| GH22567 [Drosophila grimshawi]	-0.282193	1.56906	0.711385	1	-0.656419	1.56906	0.343595	0.757183	-0.307699	1.56906	0.656766	0.994635	-0.387751	1.56906	0.575016	0.916827	-0.705791	1.56906	0.308553	0.724983	-1.42065	1.56906	0.042277	0.125694	-1.99785	1.56906	0.014824	0.0490044	-0.279756	1.56906	0.717299	0.923612	-0.887186	1.56906	0.249442	0.507563	0.85439	1.56906	0.228657	0.55811
Pv.09959	PvRNA-MT5	FBgn0026309	aft	hypothetical protein AaeL_AAEL006747 [Aedes aegypti] gb|EAT41650.1| conserved hypothetical protein [Aedes aegypti]	-1.02844	1.05235	0.236814	0.867096	-0.356573	1.05235	0.646957	0.976676	-0.0604071	1.05235	0.938284	1	-0.726225	1.05235	0.348794	0.731054	-0.693003	1.05235	0.372206	0.79062	-1.49653	1.05235	0.0583431	0.159666	-1.14099	1.05235	0.1967	0.358068	-1.3312	1.05235	0.138124	0.290612	-2.4857	1.05235	0.00687669	0.0407489	0.318326	1.05235	0.685269	0.92359
Pv.10247	PvHMT-2	FBgn0037834	Art1	arginine N-methyltransferase 1 [Culex quinquefasciatus] gb|EDS39975.1| arginine N-methyltransferase 1 [Culex quinquefasciatus]	-0.0637971	5.58332	0.864226	1	0.117343	5.58332	0.731183	1	0.284568	5.58332	0.406536	0.843177	0.172745	5.58332	0.613326	0.940964	0.165763	5.58332	0.627923	0.963853	0.665767	5.58332	0.0549579	0.152991	0.839006	5.58332	0.0254375	0.0757862	0.898404	5.58332	0.0168982	0.0595485	0.805497	5.58332	0.0315266	0.129873	0.596607	5.58332	0.0844821	0.335676
Pv.10675	PvHMT-13	FBgn0040372	G9a	GG12774 [Drosophila erecta] gb|EDV45342.1| GG12774 [Drosophila erecta]	0.112943	4.4817	0.776269	1	0.268143	4.4817	0.462863	0.863214	0.201158	4.4817	0.581187	0.958701	0.301256	4.4817	0.409657	0.787209	0.0429941	4.4817	0.90585	1	-0.735136	4.4817	0.0420055	0.125169	-1.00385	4.4817	0.0134926	0.0452047	-0.772327	4.4817	0.0569861	0.152637	0.764386	4.4817	0.0551861	0.192534	0.202601	4.4817	0.578477	0.852688
Pv.11200	PvMfap		NA	hypothetical protein KAFR_0K02560 [Kazachstania africana CBS 2517]	7.68735	1.56568	0.00245124	0.134207	9.0694	1.56568	0.000555932	0.0124863	7.65792	1.56568	0.00217821	0.039923	6.49333	1.56568	0.00667522	0.0752957	7.65613	1.56568	0.00217269	0.0351703	4.09405	1.56568	0.0624654	0.168128	7.85512	1.56568	0.00210777	0.00960659	4.93948	1.56568	0.0358823	0.107184	9.90993	1.56568	0.000287966	0.00305187	11.2878	1.56568	6.62411e-05	0.00204536
Pv.11671	PvUbmt5	FBgn0032922	CG9249	3-demethylubiquinone-9 3-methyltransferase [Culex quinquefasciatus] gb|EDS36045.1| 3-demethylubiquinone-9 3-methyltransferase [Culex quinquefasciatus]	-0.0607483	5.54428	0.85191	1	0.2358	5.54428	0.429997	0.833298	0.577825	5.54428	0.0551812	0.348174	0.835343	5.54428	0.0059676	0.0694747	0.775498	5.54428	0.0105678	0.111691	0.51594	5.54428	0.0866899	0.213427	0.727593	5.54428	0.0260827	0.0773053	0.323663	5.54428	0.322112	0.53062	-0.663571	5.54428	0.042685	0.16098	-0.317757	5.54428	0.282471	0.617261
Pv.12353	PvPimt1	FBgn0086768	Pcmt	Pv.PIMT-12	-0.113479	4.18006	0.720914	1	-0.678827	4.18006	0.0186516	0.154486	-0.482635	4.18006	0.0942353	0.451723	-0.104132	4.18006	0.718923	1	-0.194819	4.18006	0.500746	0.894817	-1.44816	4.18006	7.04641e-07	1.06298e-05	-1.95971	4.18006	7.62777e-09	1.59606e-07	-1.92379	4.18006	1.89344e-08	4.05093e-07	-1.96068	4.18006	4.05358e-09	1.96232e-07	0.431299	4.18006	0.140447	0.439426
Pv.12529	PvRNA-MT19	FBgn0001974	l(2)35Bd	mrna (guanine-7-)methyltransferase [Aedes aegypti] gb|EAT36219.1| mrna (guanine-7-)methyltransferase [Aedes aegypti]	-0.481315	3.77142	0.20882	0.834914	-0.254069	3.77142	0.464105	0.864573	-0.209772	3.77142	0.545409	0.935028	-0.360424	3.77142	0.297832	0.682346	-0.219451	3.77142	0.52736	0.909976	-1.56795	3.77142	7.82374e-06	8.99232e-05	-1.4984	3.77142	0.000166754	0.0011102	-1.48172	3.77142	0.000216139	0.00155173	-0.473178	3.77142	0.216189	0.466544	-0.311607	3.77142	0.368532	0.699565
Pv.12678	PvHMT-6	FBgn0034817	Art7	hypothetical protein TcasGA2_TC002133 [Tribolium castaneum]	-1.48424	0.938762	0.207236	0.831624	-0.825535	0.938762	0.426079	0.830968	-0.0137739	0.938762	0.989462	1	0.0135069	0.938762	0.98967	1	0.150138	0.938762	0.886068	1	-0.535134	0.938762	0.60727	0.816314	-0.178585	0.938762	0.876612	1	-1.17298	0.938762	0.322398	0.531039	0.407144	0.938762	0.721266	0.935135	0.579144	0.938762	0.583944	0.855969
Pv.13000	PvDNA-MT3	FBgn0037250	CG1074	GH11743 [Drosophila grimshawi] gb|EDW04309.1| GH11743 [Drosophila grimshawi]	-6.95234	0.023243	0.000326519	0.0348325	-0.632008	0.023243	0.57695	0.937058	0.925372	0.023243	0.423897	0.855533	0.388018	0.023243	0.733513	1	-1.34655	0.023243	0.24264	0.64965	0.668601	0.023243	0.562247	0.775908	-1.6527	0.023243	0.216685	0.384204	1.56164	0.023243	0.216302	0.399401	0.425803	0.023243	0.730556	0.941531	1.52906	0.023243	0.195744	0.519026
Pv.13230	PvUbmt10	FBgn0032922	CG9249	hexaprenyldihydroxybenzoate methyltransferase [Aedes aegypti] gb|EAT43765.1| hexaprenyldihydroxybenzoate methyltransferase [Aedes aegypti]	0.0594605	2.11972	0.941	1	-0.0126065	2.11972	0.986297	1	-0.0168426	2.11972	0.981683	1	-0.54978	2.11972	0.450106	0.821528	-0.69392	2.11972	0.340978	0.760895	-2.62783	2.11972	0.000491751	0.00330865	-4.47587	2.11972	5.00443e-06	5.12312e-05	-2.87728	2.11972	0.00129873	0.0071818	-2.97307	2.11972	0.000706659	0.00637791	-1.05551	2.11972	0.146273	0.449037
Pv.13299	PvHMT-26	FBgn0000629	E(z)	enhancer of zeste 1 [Danio rerio]	-2.91605	0.0594803	0.0432144	0.540435	0.164357	0.0594803	0.889469	1	-0.30906	0.0594803	0.792653	1	0.0695939	0.0594803	0.952931	1	-0.276356	0.0594803	0.81408	1	0.776595	0.0594803	0.51835	0.733402	2.47546	0.0594803	0.065729	0.159253	0.845783	0.0594803	0.516383	0.739224	-1.18604	0.0594803	0.368603	0.639541	-0.0459789	0.0594803	0.968872	1
Pv.13320	PvHmt2	FBgn0032726	CG10621	5-methyltetrahydrofolate:homocysteine methyltransferase [Aedes aegypti] gb|EAT43856.1| 5-methyltetrahydrofolate:homocysteine methyltransferase [Aedes aegypti]	-0.182443	4.21147	0.752335	1	1.10466	4.21147	0.0428473	0.263087	0.87579	4.21147	0.105309	0.474614	0.724424	4.21147	0.178049	0.534647	0.749852	4.21147	0.163759	0.549292	-0.625632	4.21147	0.232861	0.424912	-1.23118	4.21147	0.0375149	0.103011	-1.49573	4.21147	0.0126316	0.0470733	-1.97507	4.21147	0.00104912	0.00885651	0.289594	4.21147	0.585462	0.856707
Pv.13450	PvHMT-7	FBgn0037841	CG4565	GK13904 [Drosophila willistoni] gb|EDW83992.1| GK13904 [Drosophila willistoni]	0.212122	0.563043	0.84284	1	0.627161	0.563043	0.526994	0.906383	0.838286	0.563043	0.399455	0.837102	0.287184	0.563043	0.770366	1	0.894324	0.563043	0.370137	0.789401	0.363276	0.563043	0.713629	0.904613	-0.435181	0.563043	0.691871	0.895032	1.41655	0.563043	0.192426	0.367933	0.194969	0.563043	0.855165	1	1.45082	0.563043	0.153013	0.459452
Pv.13659	PvHmt1	FBgn0032726	CG10621	hypothetical protein AND_06463 [Anopheles darlingi]	-0.111464	4.58591	0.831385	1	1.32642	4.58591	0.00779487	0.0896714	1.28825	4.58591	0.00963481	0.119387	0.641473	4.58591	0.186783	0.547477	0.655679	4.58591	0.177515	0.56989	-0.880867	4.58591	0.0634354	0.170204	-1.01407	4.58591	0.0570101	0.142688	-1.48724	4.58591	0.00615677	0.026259	-1.49765	4.58591	0.00527869	0.0331723	-0.243013	4.58591	0.609484	0.873589
Pv.13981	PvLcmt	FBgn0028507	CG3793	leucine carboxyl methyltransferase [Culex quinquefasciatus] gb|EDS43624.1| leucine carboxyl methyltransferase [Culex quinquefasciatus]	-0.0528771	3.39412	0.889441	1	0.081297	3.39412	0.815507	1	0.0805989	3.39412	0.81684	1	0.128648	3.39412	0.71158	0.998494	-0.0711824	3.39412	0.837775	1	0.245672	3.39412	0.483065	0.70054	-0.0117148	3.39412	0.975641	1	-0.209558	3.39412	0.588811	0.811762	-0.140786	3.39412	0.711257	0.928176	-0.628044	3.39412	0.0697518	0.300336
Pv.14107	PvHMT-12	FBgn0039559	Mes-4	Putative histone-lysine N-methyltransferase NSD2 [Acromyrmex echinatior]	0	-3.45214	1	1	0	-3.45214	1	1	0	-3.45214	1	1	0	-3.45214	1	1	0	-3.45214	1	1	0	-3.45214	1	1	0	-3.45214	1	1	0	-3.45214	1	1	0	-3.45214	1	1	0	-3.45214	1	1
Pv.14470	PvUbmt4	FBgn0032922	CG9249	3-demethylubiquinone-9 3-methyltransferase [Culex quinquefasciatus] gb|EDS36045.1| 3-demethylubiquinone-9 3-methyltransferase [Culex quinquefasciatus]	-1.21575	0.472103	0.500035	1	-2.87419	0.472103	0.0809955	0.375578	-2.34945	0.472103	0.147807	0.553096	-2.81471	0.472103	0.086551	0.368345	-4.3789	0.472103	0.0118766	0.120196	-3.71412	0.472103	0.0298621	0.0968473	-1.65232	0.472103	0.366734	0.5635	-3.49003	0.472103	0.0795199	0.195291	-4.96222	0.472103	0.0189143	0.0892684	0.277045	0.472103	0.865198	1
Pv.14508	PvJhamt3	FBgn0028841	jhamt	juvenile hormone acid methyltransferase, putative [Aedes aegypti] gb|ABD65474.1| juvenile hormone acid methyl transferase [Aedes aegypti] gb|EAT42177.1| juvenile hormone acid methyltransferase, putative [Aedes aegypti]	0	-3.0187	1	1	0	-3.0187	1	1	4.54004	-3.0187	0.212636	0.651287	0	-3.0187	1	1	0	-3.0187	1	1	0	-3.0187	1	1	0	-3.0187	1	1	0	-3.0187	1	1	4.43388	-3.0187	0.226148	0.47976	3.19607	-3.0187	0.298619	0.632052
Pv.14982	PvHMT-10	FBgn0039559	Mes-4	GF16138 [Drosophila ananassae] gb|EDV44209.1| GF16138 [Drosophila ananassae]	0.248562	2.15558	0.682864	1	0.145454	2.15558	0.794806	1	0.315788	2.15558	0.572997	0.954921	0.465061	2.15558	0.407293	0.785657	0.777856	2.15558	0.16956	0.557084	0.95235	2.15558	0.0948199	0.228509	0.0803752	2.15558	0.896208	1	1.37799	2.15558	0.0256777	0.0827762	-0.557638	2.15558	0.363863	0.634206	-0.0873761	2.15558	0.875287	1
Pv.15166	PvPimt6.1	FBgn0086768	Pcmt	Pv.PIMT-3	0.791639	6.41878	0.0187303	0.399008	1.66955	6.41878	2.51054e-07	3.52649e-05	1.88139	6.41878	8.58145e-09	1.93093e-06	2.16843	6.41878	5.92843e-11	1.78238e-08	2.11991	6.41878	1.42676e-10	3.78861e-08	2.20005	6.41878	3.40382e-11	1.55136e-09	2.4804	6.41878	1.8471e-12	9.59205e-11	2.3947	6.41878	9.09624e-12	4.54467e-10	1.31708	6.41878	0.000105442	0.00131703	-1.4143	6.41878	3.77662e-06	0.000218649
Pv.15300	PvHMT-14	FBgn0263755	Su(var)3-9	histone-lysine n-methyltransferase [Aedes aegypti] gb|EAT37157.1| histone-lysine n-methyltransferase [Aedes aegypti]	-0.343545	0.908226	0.705734	1	-0.856145	0.908226	0.300322	0.709292	-0.658106	0.908226	0.424128	0.855695	-0.737202	0.908226	0.370308	0.752792	-0.858221	0.908226	0.298318	0.714583	-3.25006	0.908226	0.000271824	0.00200097	-8.97307	0.908226	2.98975e-07	4.25896e-06	-5.90869	0.908226	1.39898e-05	0.000143731	-0.0781824	0.908226	0.931281	1	0.427505	0.908226	0.609117	0.873579
Pv.15348	PvRNA-MT6	FBgn0003062	Fib	hypothetical protein AND_13774 [Anopheles darlingi]	-0.111426	5.67203	0.786822	1	-0.171231	5.67203	0.647904	0.976856	-0.139864	5.67203	0.709225	1	-0.398872	5.67203	0.285442	0.668986	-0.298687	5.67203	0.4246	0.836077	-0.621228	5.67203	0.0957811	0.230017	-0.937488	5.67203	0.0246197	0.0737214	-0.610557	5.67203	0.141473	0.295703	0.525289	5.67203	0.203102	0.449742	0.0161482	5.67203	0.965759	1
Pv.15568	PvIcmt	FBgn0036336	ste14	AGAP001310-PA [Anopheles gambiae str. PEST] gb|EAA01195.3| AGAP001310-PA [Anopheles gambiae str. PEST]	-0.139013	1.67559	0.845158	1	0.236731	1.67559	0.716935	1	0.616837	1.67559	0.347368	0.795396	0.364786	1.67559	0.576223	0.918152	0.429155	1.67559	0.512423	0.900489	-1.20711	1.67559	0.0676324	0.178833	-8.76903	1.67559	5.6399e-09	1.21116e-07	-0.611671	1.67559	0.406584	0.62862	0.553141	1.67559	0.43491	0.704744	1.58156	1.67559	0.0196196	0.136035
Pv.15701	PvUbmt13	FBgn0030460	CG2453	hypothetical protein KGM_15386 [Danaus plexippus]	0.425799	4.81449	0.209077	0.834914	1.46788	4.81449	5.4673e-06	0.000365989	1.31099	4.81449	4.38128e-05	0.00199686	1.42532	4.81449	9.69008e-06	0.000452476	1.4159	4.81449	1.11245e-05	0.000529556	1.65036	4.81449	3.98895e-07	6.41264e-06	1.67853	4.81449	1.1815e-06	1.41726e-05	1.52572	4.81449	9.80879e-06	0.000105388	0.830746	4.81449	0.0143693	0.0725321	-0.0375839	4.81449	0.903592	1
Pv.15972	PvPimt11	FBgn0086768	Pcmt	Pv.PIMT2	0.864644	7.56017	0.0318794	0.492178	2.18102	7.56017	3.90675e-08	9.17123e-06	2.71977	7.56017	2.6106e-11	1.44316e-08	3.36337	7.56017	1.62534e-15	2.53214e-12	3.59772	7.56017	3.93977e-17	7.50177e-14	3.24512	7.56017	1.03177e-14	1.034e-12	3.22011	7.56017	1.23009e-13	7.91935e-12	3.13365	7.56017	4.47501e-13	3.09227e-11	1.86759	7.56017	5.94155e-06	0.000116233	-0.726276	7.56017	0.0452706	0.231235
Pv.16023	PvDNA-MT4	FBgn0028707	Mt2	GF21561 [Drosophila ananassae] gb|EDV33241.1| GF21561 [Drosophila ananassae]	-0.538132	0.959011	0.557287	1	-0.366085	0.959011	0.659985	0.98196	-0.140689	0.959011	0.865476	1	-0.177261	0.959011	0.830879	1	-0.0986135	0.959011	0.905634	1	-0.649547	0.959011	0.435905	0.654577	-1.02649	0.959011	0.276709	0.458516	-0.139365	0.959011	0.880193	1	-1.00066	0.959011	0.279554	0.542735	0.877098	0.959011	0.301631	0.634784
Pv.16433	PvUbmt8	FBgn0032922	CG9249	3-demethylubiquinone-9 3-methyltransferase [Culex quinquefasciatus] gb|EDS36045.1| 3-demethylubiquinone-9 3-methyltransferase [Culex quinquefasciatus]	-2.42345	-0.631787	0.270754	0.903235	-2.29415	-0.631787	0.229134	0.623158	-2.22555	-0.631787	0.241149	0.685592	-0.650314	-0.631787	0.72927	1	-4.1871	-0.631787	0.0392507	0.261317	-4.32138	-0.631787	0.0370373	0.113686	-0.216781	-0.631787	0.91732	1	-2.51707	-0.631787	0.262406	0.458069	-2.80642	-0.631787	0.208374	0.456845	0.578422	-0.631787	0.764263	0.966153
Pv.16645	PvUbmt9	FBgn0032922	CG9249	AGAP010535-PA [Anopheles gambiae str. PEST] gb|EAA09904.4| AGAP010535-PA [Anopheles gambiae str. PEST]	0.746411	3.9777	0.0639451	0.621569	0.0442484	3.9777	0.904192	1	0.457863	3.9777	0.217043	0.656528	-0.190031	3.9777	0.603509	0.93531	0.238105	3.9777	0.518855	0.903069	-0.989157	3.9777	0.00694604	0.0304202	-1.88428	3.9777	9.65459e-06	9.03147e-05	-1.49231	3.9777	0.000400126	0.00262216	-1.52333	3.9777	0.000234135	0.00257038	-2.02825	3.9777	4.27005e-08	4.78273e-06
Pv.16691	PvRNA-MT20	FBgn0039627	CG11837	dimethyladenosine transferase [Culex quinquefasciatus] gb|EDS40679.1| dimethyladenosine transferase [Culex quinquefasciatus]	-0.0422418	2.9108	0.930677	1	0.533515	2.9108	0.234496	0.629001	0.138273	2.9108	0.755885	1	-0.405971	2.9108	0.357911	0.73987	0.470841	2.9108	0.293133	0.708421	-0.442145	2.9108	0.320005	0.528261	-1.14308	2.9108	0.0238924	0.0719584	-0.917823	2.9108	0.0696276	0.177746	0.831639	2.9108	0.0866666	0.262265	0.526403	2.9108	0.239861	0.570112
Pv.16728	PvJhamt4	FBgn0028841	jhamt	juvenile hormone acid methyltransferase, putative [Aedes aegypti] gb|ABD65474.1| juvenile hormone acid methyl transferase [Aedes aegypti] gb|EAT42177.1| juvenile hormone acid methyltransferase, putative [Aedes aegypti]	0	-2.42904	1	1	0	-2.42904	1	1	2.95847	-2.42904	0.27292	0.723505	4.51041	-2.42904	0.164201	0.512573	3.33136	-2.42904	0.240986	0.647561	5.14301	-2.42904	0.135059	0.292531	7.29095	-2.42904	0.0731101	0.172503	0	-2.42904	1	1	3.67973	-2.42904	0.224755	0.477514	1.88079	-2.42904	0.399731	0.720555
Pv.16729	PvJhamt1	FBgn0028841	jhamt	GF24959 [Drosophila ananassae] gb|EDV33538.1| GF24959 [Drosophila ananassae]	-3.74616	-1.7797	0.214359	0.841297	1.43758	-1.7797	0.644926	0.975989	-3.74616	-1.7797	0.148521	0.553786	-3.74616	-1.7797	0.144216	0.480449	1.26274	-1.7797	0.681547	0.99425	1.92508	-1.7797	0.546293	0.760011	-3.74616	-1.7797	0.268731	0.449117	-3.74616	-1.7797	0.295969	0.498184	1.87674	-1.7797	0.575237	0.828266	3.6922	-1.7797	0.294335	0.627078
Pv.16900	PvHMT-11	FBgn0039559	Mes-4	set domain protein [Aedes aegypti] gb|EAT37605.1| set domain protein [Aedes aegypti]	0.366249	3.26483	0.564101	1	0.100427	3.26483	0.862837	1	0.198339	3.26483	0.733422	1	0.227965	3.26483	0.695594	0.990192	-0.0955327	3.26483	0.868998	1	-0.13963	3.26483	0.809652	0.975945	-1.4369	3.26483	0.0290344	0.0840761	-0.724332	3.26483	0.26327	0.458982	1.47753	3.26483	0.0220492	0.100068	0.499709	3.26483	0.394483	0.715742
Pv.16989	PvRNA-MT21	FBgn0039627	CG11837	rRNA adenine N-6-methyltransferase, partial [Odoribacter laneus YIT 12061] gb|EHP49972.1| rRNA adenine N-6-methyltransferase, partial [Odoribacter laneus YIT 12061]	0	-3.45214	1	1	0	-3.45214	1	1	0	-3.45214	1	1	0	-3.45214	1	1	0	-3.45214	1	1	0	-3.45214	1	1	0	-3.45214	1	1	0	-3.45214	1	1	0	-3.45214	1	1	0	-3.45214	1	1
Pv.17365	PvUbmt3	FBgn0032922	CG9249	AGAP010537-PA [Anopheles gambiae str. PEST] gb|EAA09931.3| AGAP010537-PA [Anopheles gambiae str. PEST]	-0.762031	1.54531	0.314535	0.93914	-0.38336	1.54531	0.574126	0.935086	-0.081052	1.54531	0.905684	1	-0.118909	1.54531	0.861794	1	0.257626	1.54531	0.708201	1	-1.23821	1.54531	0.0724137	0.187995	-3.65045	1.54531	5.12341e-05	0.000395495	-3.26046	1.54531	0.000266172	0.00184971	0.261044	1.54531	0.727	0.939449	-0.252169	1.54531	0.711533	0.938181
Pv.17366	PvUbmt2	FBgn0032922	CG9249	AGAP010535-PA [Anopheles gambiae str. PEST] gb|EAA09904.4| AGAP010535-PA [Anopheles gambiae str. PEST]	-0.505079	4.44012	0.283658	0.9127	-0.800192	4.44012	0.0594885	0.321493	-0.739515	4.44012	0.0814445	0.423544	-0.521645	4.44012	0.219712	0.590527	-0.524678	4.44012	0.217355	0.622255	-1.18225	4.44012	0.00540397	0.0247548	-1.17847	4.44012	0.0138451	0.0461877	-1.05957	4.44012	0.0268343	0.0857047	-0.227962	4.44012	0.627447	0.869035	-0.567381	4.44012	0.181719	0.500211
Pv.17449	PvRNA-MT2	FBgn0030720	CG8939	ribosomal RNA methyltransferase [Aedes aegypti] gb|EAT47892.1| ribosomal RNA methyltransferase [Aedes aegypti]	0.629409	5.53392	0.085067	0.672	0.361245	5.53392	0.282182	0.68905	0.362642	5.53392	0.280249	0.731003	0.332878	5.53392	0.321156	0.707866	0.397227	5.53392	0.237505	0.645137	0.238662	5.53392	0.476509	0.69367	0.303469	5.53392	0.406476	0.607781	0.27328	5.53392	0.455477	0.680871	1.05551	5.53392	0.00409286	0.0268733	0.36737	5.53392	0.273996	0.608221
Pv.17587	PvDph	FBgn0024558	Dph5	ATP-dependent DNA helicase Q1 [Culex quinquefasciatus] gb|EDS45279.1| ATP-dependent DNA helicase Q1 [Culex quinquefasciatus]	-0.633598	2.91426	0.287048	0.91762	-0.911141	2.91426	0.0889367	0.392987	-0.718772	2.91426	0.179755	0.602477	-0.699667	2.91426	0.191348	0.552414	-0.967566	2.91426	0.0707482	0.365075	-0.91458	2.91426	0.0884305	0.216707	-1.76587	2.91426	0.00429764	0.0177253	-1.07164	2.91426	0.077311	0.191097	-1.3019	2.91426	0.0310269	0.128373	-0.211963	2.91426	0.693699	0.928527

## Sheet: Table 3
Supplementary table 3
Differential expression calculated against control (D00)
Annotation					D00_vs_D01				D01_vs_D08				D08_vs_D12				D12_vs_D16				D16_vs_D24				D24_vs_D40				D40_vs_D48				D48_vs_R00				R00_vs_R03				R03_vs_R24
id	name	FlyBase.ID	Gene.name	description	logFC.x	logCPM.x	PValue.x	FDR.x	logFC.y	logCPM.y	PValue.y	FDR.y	logFC.x	logCPM.x	PValue.x	FDR.x	logFC.y	logCPM.y	PValue.y	FDR.y	logFC.x	logCPM.x	PValue.x	FDR.x	logFC.y	logCPM.y	PValue.y	FDR.y	logFC.x	logCPM.x	PValue.x	FDR.x	logFC.y	logCPM.y	PValue.y	FDR.y	logFC.x	logCPM.x	PValue.x	FDR.x	logFC.y	logCPM.y	PValue.y	FDR.y
Pv.00677	PvRNA-MT12	FBgn0039139	Ime4	AGAP002895-PA [Anopheles gambiae str. PEST] gb|EAA08196.5| AGAP002895-PA [Anopheles gambiae str. PEST]	-0.060685	3.73211	0.851361	1	0.362913	3.73211	0.223797	0.7389	-0.202642	3.73211	0.443858	1	0.0769267	3.73211	0.771093	1	0.201761	3.73211	0.444885	1	-1.08705	3.73211	6.48248e-05	0.0010817	-0.282538	3.73211	0.368052	0.898222	-0.0758225	3.73211	0.828462	1	1.06835	3.73211	0.00173892	0.0159357	0.154008	3.73211	0.603065	0.823787
Pv.01252	PvHMT-25	FBgn0005386	ash1	set domain protein [Aedes aegypti] ref|XP_001653917.1| set domain protein [Aedes aegypti] gb|EAT38425.1| set domain protein [Aedes aegypti] gb|EAT38426.1| set domain protein [Aedes aegypti]	0.96095	3.37351	0.0795156	0.660079	-0.474863	3.37351	0.333572	0.835534	0.0430122	3.37351	0.922849	1	-0.242921	3.37351	0.584789	1	0.20167	3.37351	0.650318	1	-0.959329	3.37351	0.0340744	0.132074	-0.98223	3.37351	0.0647454	0.530081	0.638154	3.37351	0.267892	1	2.06011	3.37351	0.000330707	0.00473112	-0.405718	3.37351	0.407916	0.659173
Pv.01300	PvWBS_methylT	FBgn0037543	CG10903	hypothetical protein AaeL_AAEL010949 [Aedes aegypti] gb|EAT37016.1| conserved hypothetical protein [Aedes aegypti]	0.217589	3.37039	0.677632	1	0.217795	3.37039	0.650068	1	0.0836964	3.37039	0.844666	1	0.113343	3.37039	0.790126	1	-0.458736	3.37039	0.283934	1	-0.284745	3.37039	0.51011	0.756012	0.887937	3.37039	0.0620486	0.522855	-0.332443	3.37039	0.528865	1	0.713698	3.37039	0.17533	0.399352	-0.160563	3.37039	0.733576	0.913544
Pv.01397	PvHMT-1	FBgn0037770	Art4	RecName: Full=Histone-arginine methyltransferase CARMER; AltName: Full=Coactivator-associated arginine methyltransferase 1; Short=AgCARM1	-0.304237	5.30617	0.318124	0.943787	-0.483891	5.30617	0.0801931	0.505246	0.0840236	5.30617	0.737056	1	0.0629112	5.30617	0.801145	1	0.00815064	5.30617	0.973976	1	-0.384728	5.30617	0.125928	0.314031	-0.0637074	5.30617	0.821735	1	0.0642836	5.30617	0.836002	1	0.436151	5.30617	0.157685	0.374479	-0.16051	5.30617	0.563614	0.793449
Pv.01717	PvUbmt12	FBgn0032922	CG9249	hypothetical protein BRAFLDRAFT_266113 [Branchiostoma floridae] gb|EEN55141.1| hypothetical protein BRAFLDRAFT_266113 [Branchiostoma floridae]	2.13762	3.41147	0.000137441	0.0196278	-1.68515	3.41147	0.000520193	0.0259144	0.92807	3.41147	0.0366541	1	-0.249982	3.41147	0.569292	1	0.110265	3.41147	0.801929	1	-1.25755	3.41147	0.00523138	0.0341264	0.359687	3.41147	0.469928	0.959831	-0.845937	3.41147	0.131128	0.849261	-0.453081	3.41147	0.419173	0.67806	-0.29921	3.41147	0.553627	0.785715
Pv.01718	PvUbmt7	FBgn0032922	CG9249	hexaprenyldihydroxybenzoate methyltransferase [Aedes aegypti] gb|EAT43765.1| hexaprenyldihydroxybenzoate methyltransferase [Aedes aegypti]	-0.692405	0.748642	0.436931	1	-0.693967	0.748642	0.39264	0.881293	1.0305	0.748642	0.163891	1	-0.721641	0.748642	0.324385	1	0.971819	0.748642	0.185653	1	-6.89394	0.748642	1.28043e-09	1.14285e-07	3.65527	0.748642	0.00508636	0.15593	-5.8107	0.748642	0.00624911	0.284714	5.70869	0.748642	0.00661526	0.0422062	2.63163	0.748642	0.00498201	0.029655
Pv.01952	PvRNA-MT9	FBgn0031189	CG14618	tRNA methyltransferase [Culex quinquefasciatus] gb|EDS40199.1| tRNA methyltransferase [Culex quinquefasciatus]	0.131749	0.886186	0.887289	1	-0.503159	0.886186	0.552527	0.980585	-0.0211533	0.886186	0.978103	1	0.49745	0.886186	0.516266	1	-0.571379	0.886186	0.458298	1	-0.605763	0.886186	0.443309	0.694043	1.33321	0.886186	0.123024	0.654801	-0.656114	0.886186	0.495781	1	1.22215	0.886186	0.202277	0.437072	0.269355	0.886186	0.749911	0.923884
Pv.01969	PvRNA-MT13	FBgn0039407	CG14544	POSSIBLE RNA METHYLTRANSFERASE, putative [Aedes aegypti] gb|EAT40124.1| POSSIBLE RNA METHYLTRANSFERASE, putative [Aedes aegypti]	0.916129	1.70495	0.211878	0.838363	-0.214875	1.70495	0.744925	1	-0.127917	1.70495	0.830131	1	-0.0517166	1.70495	0.930842	1	0.0957708	1.70495	0.87229	1	-0.812952	1.70495	0.181489	0.393756	-0.269916	1.70495	0.698977	1	0.518071	1.70495	0.498537	1	1.16831	1.70495	0.118851	0.313587	-0.243252	1.70495	0.710827	0.899066
Pv.02152	PvHMT-24	FBgn0025639	Hmt4-20	hypothetical protein AaeL_AAEL008027 [Aedes aegypti] gb|EAT40225.1| hypothetical protein AaeL_AAEL008027 [Aedes aegypti]	0.0169502	4.92305	0.954388	1	0.173841	4.92305	0.522523	0.964477	-0.129894	4.92305	0.592051	1	0.0570403	4.92305	0.813761	1	0.159487	4.92305	0.510089	1	-0.511311	4.92305	0.0362906	0.137927	-0.000884133	4.92305	0.997429	1	-0.0081803	4.92305	0.978409	1	0.585727	4.92305	0.0510314	0.178341	-0.673098	4.92305	0.0119262	0.059795
Pv.02225	PvHMT-5	FBgn0015925	csul	arginine N-methyltransferase skb1 [Culex quinquefasciatus] gb|EDS33904.1| arginine N-methyltransferase skb1 [Culex quinquefasciatus]	-0.333733	2.30377	0.595168	1	0.599745	2.30377	0.303265	0.814556	-0.154941	2.30377	0.762243	1	0.0451726	2.30377	0.929647	1	0.15229	2.30377	0.765811	1	0.478028	2.30377	0.350497	0.598254	-0.819092	2.30377	0.165398	0.713707	0.602753	2.30377	0.34476	1	0.108283	2.30377	0.862778	1	-0.184906	2.30377	0.74319	0.919305
Pv.02316	PvRNA-MT1	FBgn0032016	CG7818	AGAP008111-PA [Anopheles gambiae str. PEST] gb|EAA12386.3| AGAP008111-PA [Anopheles gambiae str. PEST]	0.0894163	2.7938	0.86376	1	0.181714	2.7938	0.703584	1	0.0384657	2.7938	0.927953	1	0.00609446	2.7938	0.988551	1	0.0894456	2.7938	0.833313	1	-0.997553	2.7938	0.0221043	0.0975536	0.112647	2.7938	0.818597	1	-0.714849	2.7938	0.197937	0.943919	1.64659	2.7938	0.00286716	0.0229065	0.0444293	2.7938	0.925237	1
Pv.02683	PvRNA-MT14	FBgn0026079	Nsun2	hypothetical protein AaeL_AAEL013968 [Aedes aegypti] gb|EAT33764.1| conserved hypothetical protein [Aedes aegypti]	-0.209424	4.889	0.521632	1	0.117029	4.889	0.696102	1	-0.0540382	4.889	0.839963	1	-0.172238	4.889	0.519934	1	0.202275	4.889	0.450079	1	0.30678	4.889	0.252305	0.487238	-0.210041	4.889	0.486202	0.967684	0.106084	4.889	0.747902	1	0.0311805	4.889	0.924314	1	-0.00575497	4.889	0.984573	1
Pv.02883	PvPimt14	FBgn0086768	Pcmt	Pv.PIMT-4	0.284552	5.8512	0.365215	0.977309	0.584071	5.8512	0.0446685	0.379992	0.247585	5.85121	0.333119	1	-0.184417	5.8512	0.470619	1	0.124468	5.8512	0.626339	1	-0.589357	5.8512	0.0219106	0.0969738	-0.369377	5.8512	0.204001	0.75777	0.163327	5.8512	0.60598	1	-0.837914	5.8512	0.00845017	0.0502814	-0.794198	5.8512	0.00554704	0.0323114
Pv.02884	PvPimt13	FBgn0086768	Pcmt	Pv.PIMT-5	1.36223	7.26758	0.018982	0.400284	2.1122	7.26758	0.00016641	0.0121352	0.558632	7.26758	0.227295	1	0.423383	7.26758	0.359276	1	0.284834	7.26758	0.536923	1	1.16776	7.26758	0.0123887	0.0645698	-0.0122981	7.26758	0.980958	1	0.0294656	7.26758	0.95836	1	-1.90307	7.26758	0.00111285	0.0114266	-3.97297	7.26758	2.59689e-13	3.134e-11
Pv.02885	PvPimt12	FBgn0086768	Pcmt	Pv.PIMT-1	0.896852	8.34311	0.0811627	0.66479	2.43694	8.34311	1.67918e-06	0.000507309	0.542341	8.34311	0.188374	1	0.921219	8.34311	0.0261338	1	0.25611	8.34311	0.533054	1	1.93491	8.34311	5.27393e-06	0.000137984	0.281864	8.34311	0.536631	0.988306	-0.147712	8.34311	0.768883	1	-1.91001	8.34311	0.000239243	0.00373058	-5.42751	8.34311	3.31566e-26	7.10256e-23
Pv.02886	PvPimt10	FBgn0086768	Pcmt	Pv.PIMT-9	0.84389	6.67983	0.0128864	0.331583	0.745753	6.67983	0.0174329	0.23668	0.0417095	6.67983	0.879126	1	0.195323	6.67983	0.47633	1	-0.145424	6.67983	0.595903	1	0.254683	6.67983	0.353461	0.6008	0.0683038	6.67983	0.823529	1	0.00188889	6.67983	0.995518	1	-1.50546	6.67983	1.18497e-05	0.000388277	-1.80548	6.67983	3.91786e-09	1.72155e-07
Pv.02887	PvPimt9	FBgn0086768	Pcmt	Pv.MT-8	0.876008	8.07406	0.104052	0.707992	1.7393	8.07406	0.000809241	0.0357964	0.315685	8.07406	0.468779	1	0.62891	8.07406	0.150005	1	0.453158	8.07406	0.298623	1	0.537183	8.07406	0.218253	0.442836	0.239078	8.07406	0.62132	1	-0.085437	8.07406	0.872623	1	-1.33869	8.07406	0.0135392	0.0701605	-4.60326	8.07406	1.65577e-18	5.79081e-16
Pv.02888	PvPimt8	FBgn0086768	Pcmt	Pv.PIMT-10	-1.07768	2.90859	0.0983793	0.697345	1.29014	2.90859	0.0358117	0.342278	0.263789	2.90859	0.613857	1	0.51226	2.90859	0.325534	1	0.313294	2.90859	0.546243	1	-0.883879	2.90859	0.092317	0.259019	-0.0712787	2.90859	0.903535	1	0.592845	2.90859	0.358022	1	-1.53867	2.90859	0.018967	0.089468	-0.56382	2.90859	0.337108	0.596985
Pv.02889	PvPimt7	FBgn0086768	Pcmt	Pv.PIMT-11	0.353573	7.3977	0.413713	0.9999	1.44782	7.3977	0.000468876	0.0241705	0.308691	7.3977	0.380409	1	0.354502	7.3977	0.313716	1	-0.130722	7.3977	0.709966	1	0.652475	7.3977	0.0644873	0.203359	0.35173	7.3977	0.367258	0.897474	-0.0539847	7.3977	0.900174	1	-1.49924	7.3977	0.000650853	0.00778369	-3.28682	7.3977	4.3573e-16	9.95614e-14
Pv.02959	PvGsmt2	FBgn0038074	Gnmt	AGAP002198-PA [Anopheles gambiae str. PEST] gb|EAL42024.1| AGAP002198-PA [Anopheles gambiae str. PEST]	-1.77486	7.25247	0.000158375	0.0211182	3.07944	7.25247	9.3067e-11	1.7721e-07	-0.381199	7.25247	0.306044	1	-0.274235	7.25247	0.46125	1	-0.118812	7.25247	0.74946	1	-2.60712	7.25247	4.42981e-11	5.93076e-09	-0.478083	7.25247	0.260662	0.815895	0.37991	7.25247	0.41002	1	-0.246954	7.25247	0.590902	0.829296	-0.638425	7.25247	0.123459	0.327381
Pv.03164	PvDNA-MT6	FBgn0031777	CG9154	hypothetical protein AaeL_AAEL001871 [Aedes aegypti] gb|EAT46989.1| conserved hypothetical protein [Aedes aegypti]	-0.141213	2.0444	0.785511	1	0.492186	2.0444	0.304825	0.815444	0.356749	2.0444	0.396623	1	-0.0483494	2.0444	0.907786	1	-0.300611	2.0444	0.473475	1	-1.07239	2.0444	0.0143621	0.0716932	0.334589	2.0444	0.500494	0.970327	-0.193944	2.0444	0.726497	1	0.568237	2.0444	0.294072	0.55096	0.480587	2.0444	0.312255	0.569995
Pv.03207	PvDNA-MT5	FBgn0036856	CG9666	hypothetical protein AaeL_AAEL011749 [Aedes aegypti] gb|EAT36142.1| conserved hypothetical protein [Aedes aegypti]	-0.380249	4.04183	0.281061	0.91127	-0.0288295	4.04183	0.928932	1	-0.0408209	4.04183	0.888119	1	0.326296	4.04183	0.258998	1	0.164882	4.04183	0.567114	1	-0.415038	4.04183	0.153034	0.354973	-0.230916	4.04183	0.483863	0.966092	-0.182936	4.04183	0.615298	1	-0.0510034	4.04183	0.887712	1	0.998004	4.04183	0.00268027	0.0179421
Pv.03366	PvUbmt11	FBgn0032922	CG9249	hexaprenyldihydroxybenzoate methyltransferase [Aedes aegypti] gb|EAT43765.1| hexaprenyldihydroxybenzoate methyltransferase [Aedes aegypti]	0.607974	-0.10481	0.637896	1	-0.20358	-0.10481	0.861908	1	-0.779458	-0.10481	0.465494	1	-1.55559	-0.10481	0.16206	1	-0.249777	-0.10481	0.825799	1	-0.254876	-0.10481	0.828552	1	3.85106	-0.10481	0.0026822	0.107395	-2.07807	-0.10481	0.129726	0.845935	0.407164	-0.10481	0.7608	0.95803	1.6699	-0.10481	0.179	0.410367
Pv.03369	PvRNA-MT15	FBgn0032430	CG6388	tRNA (guanine-N2-)-methyltransferase, putative [Aedes aegypti] gb|EAT37696.1| tRNA (guanine-N2-)-methyltransferase, putative [Aedes aegypti]	-0.16318	3.1311	0.696266	1	-0.579536	3.1311	0.129381	0.607603	0.54225	3.1311	0.118371	1	-0.202443	3.1311	0.556005	1	0.255807	3.1311	0.45736	1	-0.396577	3.1311	0.253921	0.489477	-0.445391	3.1311	0.266157	0.821772	0.51233	3.1311	0.24168	0.996407	0.50979	3.1311	0.2323	0.475845	-0.0891658	3.1311	0.81473	0.965305
Pv.03479	PvHMT-3	FBgn0038306	Art3	AGAP003593-PA [Anopheles gambiae str. PEST] gb|EAA08812.5| AGAP003593-PA [Anopheles gambiae str. PEST]	-0.49349	1.57522	0.540343	1	-0.135985	1.57522	0.85369	1	-0.234102	1.57522	0.725052	1	-0.0999198	1.57522	0.880528	1	0.292531	1.57522	0.65972	1	-1.51053	1.57522	0.0300918	0.120713	0.837323	1.57522	0.2766	0.828544	0.789528	1.57522	0.345324	1	0.187398	1.57522	0.818208	0.997763	0.456266	1.57522	0.538791	0.774277
Pv.04316	PvHMT-23	FBgn0030486	Set2	GH16034 [Drosophila grimshawi] gb|EDV96058.1| GH16034 [Drosophila grimshawi]	0.0426378	4.68835	0.89564	1	0.0811864	4.68835	0.785006	1	0.124004	4.68835	0.640752	1	-0.0116137	4.68835	0.965071	1	-0.0268369	4.68835	0.919462	1	-0.598438	4.68835	0.0258895	0.108663	-0.0139334	4.68835	0.963248	1	0.0341009	4.68835	0.918381	1	0.32879	4.68835	0.318747	0.57907	0.372355	4.68835	0.213418	0.456484
Pv.04395	PvRNA-MT23	FBgn0003268	rod	GI23397 [Drosophila mojavensis] gb|EDW14324.1| GI23397 [Drosophila mojavensis]	-0.359989	2.97482	0.506575	1	0.560202	2.97482	0.264858	0.781987	-0.329947	2.97481	0.45663	1	-0.170427	2.97482	0.700657	1	0.14663	2.97482	0.741039	1	0.432272	2.97482	0.330665	0.578259	-0.531156	2.97482	0.293976	0.847006	0.228871	2.97482	0.677863	1	-0.649999	2.97482	0.237145	0.481911	1.10645	2.97482	0.0305507	0.121501
Pv.04602	PvMt11-2	FBgn0259146	CG42261	GE23641 [Drosophila yakuba] gb|EDW98675.1| GE23641 [Drosophila yakuba]	-0.280582	2.59711	0.727064	1	-0.427549	2.59711	0.559094	0.984026	-0.19423	2.59711	0.76994	1	0.162445	2.59711	0.806353	1	0.787008	2.59711	0.234623	1	1.31204	2.59711	0.0483894	0.166851	-0.223826	2.59711	0.760462	1	0.577731	2.59711	0.471538	1	-0.901929	2.59711	0.262374	0.513863	-1.88173	2.59711	0.00978506	0.0513746
Pv.04992	PvUbmt1	FBgn0032922	CG9249	PREDICTED: hexaprenyldihydroxybenzoate methyltransferase, mitochondrial-like [Nasonia vitripennis]	-0.154219	0.000742319	0.907695	1	-3.13103	0.000742319	0.0149551	0.217991	1.95604	0.000742319	0.100802	1	0.266151	0.000742319	0.810026	1	0.251778	0.000742319	0.818993	1	-1.31913	0.000742319	0.248232	0.482088	-5.78013	0.000742319	0.0099467	0.22166	0	0.000742319	1	1	0	0.000742319	1	1	9.42824	0.000742319	5.92074e-06	0.000105802
Pv.05216	PvRNA-MT16	FBgn0261381	mtTFB1	mitochondrial dimethyladenosine transferase 1 [Culex quinquefasciatus] gb|EDS30438.1| mitochondrial dimethyladenosine transferase 1 [Culex quinquefasciatus]	-0.13776	4.82842	0.654212	1	0.300103	4.82842	0.289136	0.803719	-0.0610588	4.82842	0.808084	1	0.120634	4.82842	0.630755	1	0.186334	4.82842	0.457308	1	-0.765268	4.82842	0.00260417	0.0202761	0.27534	4.82842	0.331316	0.871491	-0.501828	4.82842	0.112096	0.818835	0.830333	4.82842	0.00822538	0.0493379	0.671108	4.82842	0.0182605	0.0821747
Pv.05882	PvTrmt10c	FBgn0034351	CG5190	GK23002 [Drosophila willistoni] gb|EDW85720.1| GK23002 [Drosophila willistoni]	0.292462	4.22057	0.38314	0.986794	-0.176011	4.22057	0.565206	0.987728	0.563344	4.22057	0.0403902	1	0.187191	4.22057	0.48889	1	-0.00608582	4.22057	0.982035	1	1.38626	4.22057	3.69878e-07	1.546e-05	0.629222	4.22057	0.0319856	0.39293	-0.470703	4.22057	0.148958	0.873046	-0.706028	4.22057	0.0310377	0.126792	-0.969301	4.22057	0.0010275	0.00818992
Pv.06081	PvRNA-MT11	FBgn0036838	CG3808	RNA m5u methyltransferase [Aedes aegypti] gb|EAT48287.1| RNA m5u methyltransferase [Aedes aegypti]	-0.0163428	3.12208	0.975602	1	-0.522811	3.12208	0.282696	0.799418	0.470607	3.12208	0.286245	1	0.117288	3.12208	0.788574	1	-0.055905	3.12208	0.898304	1	-0.829555	3.12208	0.0625901	0.198704	-0.0259608	3.12208	0.958842	1	-0.287342	3.12208	0.607359	1	1.95626	3.12208	0.000516941	0.00661106	-0.167001	3.12208	0.729642	0.911362
Pv.06146	PvHMT-22	FBgn0263755	Su(var)3-9	histone-lysine n-methyltransferase [Aedes aegypti] gb|EAT37157.1| histone-lysine n-methyltransferase [Aedes aegypti]	-1.99984	0.438416	0.100374	0.699104	1.70238	0.438416	0.136761	0.620512	-0.307991	0.438416	0.747046	1	0.960861	0.438416	0.315083	1	-0.52074	0.438416	0.583383	1	-1.19482	0.438416	0.224203	0.450261	-1.651	0.438416	0.180834	0.733655	0.00522983	0.438416	0.996667	1	1.41602	0.438416	0.281176	0.536523	2.08532	0.438416	0.0701017	0.221077
Pv.06170	PvRNA-MT3	FBgn0038471	CG5220	tRNA (uridine-2'-O-)-methyltransferase TRM7 [Culex quinquefasciatus] gb|EDS29034.1| tRNA (uridine-2'-O-)-methyltransferase TRM7 [Culex quinquefasciatus]	-0.492018	2.46296	0.483266	1	-0.311405	2.46296	0.626203	1	-0.19754	2.46296	0.732898	1	0.356391	2.46296	0.536954	1	0.321712	2.46296	0.575561	1	0.218721	2.46296	0.703713	0.916169	-0.666995	2.46296	0.311875	0.858986	-0.17264	2.46296	0.809978	1	0.552917	2.46296	0.438044	0.697979	0.320108	2.46296	0.619302	0.836017
Pv.06264	PvHMT-21	FBgn0011474	pr-set7	histone-lysine n-methyltransferase [Aedes aegypti] gb|EAT48798.1| histone-lysine n-methyltransferase [Aedes aegypti]	-0.751097	2.30348	0.276846	0.908003	-0.0793859	2.30348	0.899731	1	0.15129	2.30348	0.788915	1	-0.472331	2.30348	0.404195	1	0.619711	2.30348	0.274204	1	-0.238343	2.30348	0.673984	0.893069	-1.00292	2.30348	0.131355	0.663433	0.928997	2.30348	0.194658	0.941269	0.810238	2.30348	0.24635	0.494171	-0.674264	2.30348	0.27713	0.533464
Pv.06594	PvMt11-1	FBgn0033891	CG8067	GA20800 [Drosophila pseudoobscura pseudoobscura] gb|EAL25943.1| GA20800 [Drosophila pseudoobscura pseudoobscura]	-0.27101	3.5373	0.528133	1	-0.016695	3.5373	0.966143	1	0.10672	3.5373	0.762025	1	0.0141522	3.5373	0.96788	1	0.316478	3.5373	0.367741	1	-1.04383	3.5373	0.00357223	0.0256569	-0.805655	3.5373	0.0536321	0.493195	0.382004	3.5373	0.401648	1	0.39991	3.5373	0.368538	0.628117	0.635461	3.5373	0.113184	0.307929
Pv.07092	PvPimt6.2	FBgn0086768	Pcmt	protein-l-isoaspartate o-methyltransferase [Aedes aegypti] ref|XP_001647679.1| protein-l-isoaspartate o-methyltransferase [Aedes aegypti] gb|EAT32347.1| protein-l-isoaspartate o-methyltransferase [Aedes aegypti] gb|EAT47431.1| protein-l-isoaspartate o-methyltransferase [Aedes aegypti]	0.790603	3.76507	0.158511	0.777793	0.74489	3.76507	0.149185	0.640675	-0.0476573	3.76507	0.915883	1	0.259126	3.76507	0.565472	1	0.0649056	3.76507	0.885374	1	0.381733	3.76507	0.397276	0.646791	0.338275	3.76507	0.498681	0.970327	-1.09062	3.76507	0.0517417	0.64279	-0.306367	3.76507	0.581631	0.821107	-2.2069	3.76507	1.60717e-05	0.000247458
Pv.07093	PvPimt5	FBgn0086768	Pcmt	Pv.PIMT-13	1.0538	6.63781	0.00088808	0.0664586	0.863707	6.63781	0.00320812	0.0872101	0.0441437	6.63781	0.862631	1	0.102057	6.63781	0.689073	1	-0.256304	6.63781	0.315447	1	-0.58128	6.63781	0.0234597	0.101728	-0.338552	6.63781	0.241793	0.801146	-0.167699	6.63781	0.594649	1	-0.674635	6.63781	0.0329585	0.13178	-1.05138	6.63781	0.000222578	0.00232439
Pv.07094	PvPimt4	FBgn0086768	Pcmt	Pv.PIMT-7	0.416442	10.1612	0.394331	0.990394	1.65926	10.1612	0.000452611	0.0236475	0.0814162	10.1612	0.838075	1	0.070762	10.1612	0.859022	1	0.132759	10.1612	0.738987	1	0.224101	10.1612	0.573941	0.813003	-0.134277	10.1612	0.763806	1	0.144968	10.1612	0.766431	1	-1.7819	10.1612	0.000392829	0.00538984	-3.05136	10.1612	1.69175e-11	1.31183e-09
Pv.07095	PvHMT-8	FBgn0000629	E(z)	PREDICTED: similar to enhancer of zeste homolog 2 [Tribolium castaneum] gb|EFA00261.1| hypothetical protein TcasGA2_TC003094 [Tribolium castaneum]	0.369394	3.35172	0.345395	0.96323	0.486279	3.35172	0.175717	0.680817	-0.0642869	3.35172	0.839072	1	-0.503531	3.35172	0.113855	1	0.401484	3.35172	0.207989	1	0.435951	3.35172	0.170763	0.379751	-0.240105	3.35172	0.503189	0.971076	0.00842797	3.35172	0.982931	1	0.0521463	3.35172	0.893724	1	-1.11662	3.35172	0.00147918	0.0111816
Pv.07096	PvPimt3	FBgn0086768	Pcmt	Pv.PIMT-6	1.01077	6.51143	0.0372369	0.520281	1.52151	6.51143	0.000972766	0.0403639	-0.105391	6.51143	0.787361	1	-0.0195208	6.51143	0.960149	1	0.0129867	6.51143	0.973485	1	0.421442	6.51143	0.281625	0.521865	-0.138745	6.51143	0.751649	1	0.117246	6.51143	0.806589	1	-0.941187	6.51143	0.051293	0.178806	-3.36155	6.51143	9.91725e-14	1.30732e-11
Pv.07097	PvPimt2	FBgn0086768	Pcmt	Pv.PIMT-14	0.362972	5.65447	0.395938	0.990394	0.640069	5.65447	0.10631	0.566127	-0.126079	5.65447	0.717101	1	0.314911	5.65447	0.365603	1	-0.153339	5.65447	0.659293	1	0.527173	5.65447	0.130622	0.321573	0.309194	5.65447	0.423358	0.931616	-0.0646241	5.65447	0.879384	1	-1.20399	5.65447	0.00531285	0.0362056	-2.74491	5.65447	4.41887e-12	3.90341e-10
Pv.07224	PvHMT-4	FBgn0032329	Art8	protein arginine n-methyltransferase [Aedes aegypti] gb|EAT45189.1| protein arginine n-methyltransferase [Aedes aegypti]	-0.796549	3.79426	0.0707451	0.640633	-0.505196	3.79426	0.20579	0.714761	0.394893	3.79426	0.274929	1	-0.169018	3.79426	0.638854	1	0.0302677	3.79426	0.933084	1	-0.248672	3.79426	0.49283	0.739995	-0.683128	3.79426	0.103048	0.612172	0.36001	3.79426	0.429608	1	0.52925	3.79426	0.238278	0.483353	0.339008	3.79426	0.402549	0.654815
Pv.07626	PvHMT-20	FBgn0003862	trx	GM25861 [Drosophila sechellia] gb|EDW42205.1| GM25861 [Drosophila sechellia]	-0.0296932	6.2776	0.952239	1	0.416315	6.2776	0.362874	0.859018	0.100535	01,06,2776	0.803768	1	0.0374494	6.2776	0.926227	1	-0.120738	6.2776	0.765377	1	1.23988	6.2776	0.00251349	0.019804	0.229536	6.2776	0.609644	1	-0.193409	6.2776	0.6961	1	-1.28815	6.2776	0.0104529	0.0583108	-0.398104	6.2776	0.375231	0.63272
Pv.07627	PvHMT-19	FBgn0003862	trx	GI24532 [Drosophila mojavensis] gb|EDW14941.1| GI24532 [Drosophila mojavensis]	0.0966721	5.38571	0.745149	1	0.300678	5.38571	0.271372	0.788972	0.0651084	5.38571	0.78827	1	-0.0700397	5.38571	0.772424	1	0.0749341	5.38571	0.757211	1	1.04533	5.38571	1.86299e-05	0.000394635	0.136528	5.38571	0.611392	1	0.139893	5.38571	0.635876	1	-1.38267	5.38571	4.32699e-06	0.000180418	-0.57495	5.38571	0.0324063	0.127082
Pv.07817	PvHMT-18	FBgn0264495	gpp	histone h3 methyltransferase [Aedes aegypti] gb|EAT41580.1| histone h3 methyltransferase [Aedes aegypti]	-0.0160155	4.23849	0.963645	1	-0.20329	4.23849	0.525538	0.965145	-0.0940774	4.23849	0.74446	1	-0.286353	4.23849	0.322353	1	0.415153	4.23849	0.151651	1	-0.0125451	4.23849	0.965455	1	-0.286071	4.23849	0.38399	0.907396	0.314419	4.23849	0.381466	1	0.714105	4.23849	0.0447288	0.162657	-0.768038	4.23849	0.0152806	0.0719395
Pv.08008	PvGsmt1	FBgn0038074	Gnmt	AGAP002198-PA [Anopheles gambiae str. PEST] gb|EAL42024.1| AGAP002198-PA [Anopheles gambiae str. PEST]	-0.160839	1.2773	0.834591	1	-3.76928	1.2773	8.99232e-07	0.000308203	2.3868	1.2773	0.000792343	0.714652	0.789577	1.2773	0.218855	1	0.31679	1.2773	0.617424	1	-2.0989	1.2773	0.00193767	0.0160881	1.39874	1.2773	0.0557468	0.502278	-0.97349	1.2773	0.236444	0.988037	-0.366626	1.2773	0.656061	0.880417	-2.13606	1.2773	0.00660882	0.0369874
Pv.08049	PvDNA-MT2	FBgn0031817	CG9531	HemK methyltransferase family member 1 [Culex quinquefasciatus] gb|EDS43833.1| HemK methyltransferase family member 1 [Culex quinquefasciatus]	-0.46593	1.96786	0.561128	1	0.0250137	1.96786	0.972796	1	0.140071	1.96786	0.830916	1	0.23633	1.96786	0.717909	1	-0.202414	1.96786	0.75706	1	-1.71746	1.96786	0.0124516	0.0647684	0.223068	1.96786	0.772386	1	-3.01507	1.96786	0.00388377	0.233843	4.87534	1.96786	3.51393e-06	0.000152838	0.611834	1.96786	0.407855	0.659173
Pv.08050	PvHMT-17	FBgn0086908	egg	histone-lysine N-methyltransferase SETDB1 [Culex quinquefasciatus] gb|EDS43834.1| histone-lysine N-methyltransferase SETDB1 [Culex quinquefasciatus]	-0.336614	4.16808	0.363421	0.976282	0.693339	4.16808	0.0440657	0.377955	-0.177952	4.16808	0.55516	1	-0.180137	4.16808	0.5506	1	0.319284	4.16808	0.29042	1	-0.249164	4.16808	0.411214	0.660757	-0.22278	4.16808	0.516339	0.977853	-0.0829218	4.16808	0.826003	1	0.477774	4.16808	0.201786	0.436287	-0.000452603	4.16808	0.998926	1
Pv.08057	PvUbmt6	FBgn0032922	CG9249	3-demethylubiquinone-9 3-methyltransferase [Culex quinquefasciatus] gb|EDS36045.1| 3-demethylubiquinone-9 3-methyltransferase [Culex quinquefasciatus]	1.3649	-0.434154	0.427911	1	-0.161181	-0.434154	0.916526	1	-1.37817	-0.434154	0.333393	1	1.40639	-0.434154	0.322068	1	0.376216	-0.434154	0.784829	1	-2.69665	-0.434154	0.0718945	0.218838	-0.760675	-0.434154	0.661569	1	1.59865	-0.434154	0.397754	1	1.58463	-0.434154	0.372133	0.631472	0.0274102	-0.434154	0.985802	1
Pv.08207	PvHMT-16	FBgn0263755	Su(var)3-9	histone-lysine n-methyltransferase [Culex quinquefasciatus] gb|EDS29678.1| histone-lysine n-methyltransferase [Culex quinquefasciatus]	-0.422424	-0.644197	0.770621	1	-1.55046	-0.644197	0.244863	0.760184	0.722588	-0.644197	0.555196	1	-1.04374	-0.644197	0.394492	1	0.670802	-0.644197	0.585015	1	-1.76814	-0.644197	0.177919	0.389815	0.171066	-0.644197	0.911251	1	-4.52435	-0.644197	0.087201	0.771476	7.24473	-0.644197	0.00355587	0.0270951	0.428785	-0.644197	0.748342	0.922615
Pv.08381	PvRNA-MT7	FBgn0033741	CG8545	ribosomal RNA small subunit methyltransferase b (sun) [Aedes aegypti] gb|EAT36660.1| ribosomal RNA small subunit methyltransferase b (sun) [Aedes aegypti]	0.156014	5.08345	0.671889	1	-0.234096	5.08345	0.484702	0.944546	0.121085	5.08345	0.688067	1	-0.287367	5.08345	0.340918	1	0.447111	5.08345	0.13882	1	0.149853	5.08345	0.619214	0.849024	0.34308	5.08345	0.305321	0.853966	-0.336934	5.08345	0.362918	1	0.978046	5.08345	0.00853468	0.0505206	-1.51173	5.08345	5.0068e-06	9.12782e-05
Pv.08410	PvRNA-MT17	FBgn0025629	CG4045	trna (guanine-n(7)-)-methyltransferase [Aedes aegypti] sp|Q0IEN3.1|TRMB_AEDAE RecName: Full=tRNA (guanine-N(7)-)-methyltransferase; AltName: Full=tRNA (guanine(46)-N(7))-methyltransferase; AltName: Full=tRNA(m7G46)-methyltransferase gb|EAT39016.1| trna (guanine-n(7)-)-methyltransferase [Aedes aegypti]	0.17195	2.23253	0.767545	1	0.0775975	2.23253	0.884105	1	-0.473936	2.23253	0.322241	1	-0.0207208	2.23253	0.965501	1	0.270681	2.23253	0.572509	1	-0.627856	2.23253	0.196488	0.414069	-0.872201	2.23253	0.129804	0.662528	-0.0553998	2.23253	0.93121	1	1.95643	2.23253	0.00184255	0.0165814	-0.218859	2.23253	0.67808	0.877796
Pv.08517	PvRNA-MT22	FBgn0037834	Art1	conserved hypothetical protein [Culex quinquefasciatus] gb|EDS45479.1| conserved hypothetical protein [Culex quinquefasciatus]	-0.0515288	2.33077	0.941944	1	-0.284363	2.33077	0.65941	1	0.487656	2.33077	0.401883	1	-0.226529	2.33077	0.695392	1	0.641935	2.33077	0.26821	1	-1.72822	2.33077	0.00411443	0.0284425	0.737544	2.33077	0.262757	0.8192	-0.708546	2.33077	0.337888	1	1.13642	2.33077	0.122161	0.31869	0.98664	2.33077	0.136718	0.348679
Pv.08519	PvDNA-MT1	FBgn0031454	CG9960	GJ23471 [Drosophila virilis] gb|EDW64271.1| GJ23471 [Drosophila virilis]	-0.560372	2.8951	0.169709	0.790945	0.986478	2.8951	0.0097679	0.171206	-0.0578816	2.8951	0.860234	1	-0.399301	2.8951	0.226399	1	-0.0394873	2.8951	0.905289	1	-0.203701	2.8951	0.544876	0.788176	0.377899	2.8951	0.314826	0.861803	-0.544796	2.8951	0.1973	0.943919	0.892689	2.8951	0.0324317	0.130711	-0.182801	2.8951	0.61617	0.833884
Pv.08541	PvHMT-9	FBgn0000629	E(z)	histone-lysine N-methyltransferase EZH1 [Pongo abelii] sp|Q5RDS6.1|EZH1_PONAB RecName: Full=Histone-lysine N-methyltransferase EZH1; AltName: Full=Enhancer of zeste homolog 1 emb|CAH90081.1| hypothetical protein [Pongo abelii]	0.48109	-0.218592	0.799813	1	0.415905	-0.218592	0.811988	1	-0.456816	-0.218592	0.768803	1	-0.984583	-0.218592	0.529865	1	0.960666	-0.218592	0.539145	1	1.23846	-0.218592	0.429637	0.679717	-2.92497	-0.218592	0.139775	0.674106	0.952761	-0.218592	0.630898	1	-1.16791	-0.218592	0.551423	0.796503	2.86385	-0.218592	0.142357	0.357238
Pv.08634	PvRNA-MT8	FBgn0029693	CG6379	hypothetical protein AaeL_AAEL006950 [Aedes aegypti] gb|EAT41411.1| conserved hypothetical protein [Aedes aegypti]	-0.272476	4.96431	0.356634	0.970179	-0.312255	4.96431	0.245971	0.762107	-0.0408692	4.96431	0.866415	1	0.104652	4.96431	0.666058	1	-0.0555009	4.96431	0.819076	1	-0.335856	4.96431	0.169639	0.377977	-0.0995028	4.96431	0.71828	1	0.21549	4.96431	0.476385	1	0.170832	4.96431	0.568685	0.810104	-0.264581	4.96431	0.326762	0.585371
Pv.08765	PvRNA-MT4	FBgn0052281	CG32281	hypothetical protein AaeL_AAEL009603 [Aedes aegypti] sp|Q16VC0.1|TRM5_AEDAE RecName: Full=tRNA (guanine(37)-N1)-methyltransferase; AltName: Full=M1G-methyltransferase; AltName: Full=tRNA [GM37] methyltransferase; AltName: Full=tRNA methyltransferase 5 homolog; Flags: Precursor gb|EAT38513.1| conserved hypothetical protein [Aedes aegypti]	-0.0450212	3.38227	0.917637	1	-0.311825	3.38227	0.432362	0.910201	0.566101	3.38227	0.114196	1	-0.117782	3.38227	0.740406	1	0.280553	3.38227	0.430061	1	-0.587342	3.38227	0.102009	0.276254	-0.0607676	3.38227	0.880917	1	-0.042552	3.38227	0.924257	1	0.366637	3.38227	0.407888	0.666792	0.102711	3.38227	0.796279	0.953654
Pv.09029	PvJhamt2	FBgn0028841	jhamt	uncharacterized protein LOC662961 [Tribolium castaneum] dbj|BAG30999.1| juvenile hormone acid O-methyltransferase [Tribolium castaneum] gb|EFA02917.1| juvenile hormone acid methyltransferase [Tribolium castaneum]	0.195608	4.63452	0.576358	1	0.325875	4.63452	0.311229	0.818537	-0.282768	4.63452	0.322836	1	0.453425	4.63452	0.112388	1	-0.236651	4.63452	0.406597	1	0.178237	4.63452	0.533321	0.7768	0.828783	4.63452	0.00847841	0.201685	-0.254562	4.63452	0.466005	1	0.338532	4.63452	0.33091	0.59114	-2.12259	4.63452	2.15187e-11	1.61739e-09
Pv.09400	PvNMT	FBgn0033457	Ntmt	ad-003 [Aedes aegypti] gb|EAT48112.1| ad-003 [Aedes aegypti]	-0.815588	1.17288	0.384003	0.986794	1.80558	1.17288	0.0451169	0.382378	-0.692983	1.17288	0.357754	1	0.4072	1.17288	0.587913	1	0.122435	1.17288	0.869936	1	-3.2878	1.17288	0.00012397	0.00181336	2.99966	1.17288	0.000894119	0.0579275	-1.31186	1.17288	0.176597	0.9193	1.27501	1.17288	0.185452	0.412803	0.434704	1.17288	0.606565	0.827011
Pv.09504	PvSps	FBgn0032873	CG2614	CGI-01 protein [Culex quinquefasciatus] gb|EDS39303.1| CGI-01 protein [Culex quinquefasciatus]	-0.447193	3.53664	0.297741	0.927018	-0.111064	3.53664	0.777609	1	0.180087	3.53664	0.610363	1	0.193741	3.53664	0.581372	1	0.119591	3.53664	0.733077	1	-0.426024	3.53664	0.228329	0.455728	-0.601193	3.53664	0.14109	0.675842	0.573789	3.53664	0.196786	0.943919	-0.286324	3.53664	0.512237	0.762962	1.34396	3.53664	0.00101178	0.00810228
Pv.09540	PvHMT-15	FBgn0263740	eIF-2gamma	PREDICTED: hypothetical protein LOC100651661 [Bombus terrestris]	0.292725	6.53628	0.403333	0.994354	0.825803	6.53628	0.011588	0.18967	-0.183916	6.53628	0.519239	1	-0.281824	6.53628	0.323696	1	-0.0541594	6.53628	0.849576	1	0.324646	6.53628	0.256287	0.492569	0.153484	6.53628	0.629705	1	-0.10579	6.53628	0.762583	1	0.0397832	6.53628	0.909447	1	-0.552994	6.53628	0.0799649	0.242627
Pv.09669	PvHMT-27	FBgn0023518	trr	AGAP011192-PA [Anopheles gambiae str. PEST] gb|EAA05242.4| AGAP011192-PA [Anopheles gambiae str. PEST]	0.384603	4.38586	0.274032	0.906794	0.0166185	4.38586	0.958637	1	0.00165369	4.38586	0.9954	1	0.0994315	4.38586	0.728448	1	-0.188857	4.38586	0.510257	1	-0.0832618	4.38586	0.772832	0.964388	-0.293148	4.38586	0.370545	0.900396	0.0527019	4.38586	0.883178	1	0.442049	4.38586	0.213711	0.451588	-0.216436	4.38586	0.497075	0.737975
Pv.09727	PvRNA-MT10	FBgn0266195	Tgs1	prip interacting protein, pimt [Culex quinquefasciatus] gb|EDS26507.1| prip interacting protein, pimt [Culex quinquefasciatus]	-0.0174366	6.71185	0.947562	1	-0.00191504	6.71185	0.993696	1	0.0287137	6.71185	0.894714	1	0.0176956	6.71185	0.934917	1	0.0529076	6.71185	0.807173	1	2.1741	6.71185	4.16723e-22	3.75863e-19	0.312589	6.71185	0.190144	0.744629	-0.06874	6.71185	0.79388	1	-1.38733	6.71185	2.28032e-07	1.78438e-05	-1.5917	6.71185	2.66356e-11	1.95903e-09
Pv.09832	PvRNA-MT18	FBgn0037778	mtTFB2	GH22567 [Drosophila grimshawi] gb|EDV94750.1| GH22567 [Drosophila grimshawi]	-0.282193	1.56906	0.711385	1	-0.374226	1.56906	0.591477	0.999127	0.348721	1.56906	0.580211	1	-0.0800526	1.56906	0.898208	1	-0.31804	1.56906	0.614135	1	-0.714857	1.56906	0.268493	0.507209	-0.577199	1.56906	0.447107	0.945935	1.71809	1.56906	0.0373353	0.564708	-0.60743	1.56906	0.435601	0.695573	1.74158	1.56906	0.0185398	0.0829115
Pv.09959	PvRNA-MT5	FBgn0026309	aft	hypothetical protein AaeL_AAEL006747 [Aedes aegypti] gb|EAT41650.1| conserved hypothetical protein [Aedes aegypti]	-1.02844	1.05235	0.236814	0.867096	0.671867	1.05235	0.40426	0.892122	0.296166	1.05235	0.674043	1	-0.665818	1.05235	0.345799	1	0.0332218	1.05235	0.962545	1	-0.803522	1.05235	0.270565	0.509581	0.355534	1.05235	0.664145	1	-0.190208	1.05235	0.834114	1	-1.1545	1.05235	0.210509	0.447445	2.80403	1.05235	0.00164814	0.0123015
Pv.10247	PvHMT-2	FBgn0037834	Art1	arginine N-methyltransferase 1 [Culex quinquefasciatus] gb|EDS39975.1| arginine N-methyltransferase 1 [Culex quinquefasciatus]	-0.0637971	5.58332	0.864226	1	0.18114	5.58332	0.596632	0.999956	0.167225	5.58332	0.583224	1	-0.111823	5.58332	0.713462	1	-0.00698112	5.58332	0.981724	1	0.500004	5.58332	0.101736	0.275644	0.173239	5.58332	0.609638	1	0.0593972	5.58332	0.873576	1	-0.0929063	5.58332	0.803105	0.986497	-0.20889	5.58332	0.536541	0.77234
Pv.10675	PvHMT-13	FBgn0040372	G9a	GG12774 [Drosophila erecta] gb|EDV45342.1| GG12774 [Drosophila erecta]	0.112943	4.4817	0.776269	1	0.155201	4.4817	0.669931	1	-0.0669849	4.4817	0.836547	1	0.100098	4.4817	0.757709	1	-0.258262	4.4817	0.426727	1	-0.77813	4.4817	0.0182556	0.0853604	-0.268712	4.4817	0.472115	0.960579	0.231521	4.4817	0.571684	1	1.53671	4.4817	0.00018275	0.00307641	-0.561785	4.4817	0.116951	0.314878
Pv.11200	PvMfap		NA	hypothetical protein KAFR_0K02560 [Kazachstania africana CBS 2517]	7.68735	1.56568	0.00245124	0.134207	1.38205	1.56568	0.420599	0.905345	-1.41147	1.56568	0.34517	1	-1.16459	1.56568	0.436668	1	1.1628	1.56568	0.436364	1	-3.56208	1.56568	0.0330717	0.129087	3.76107	1.56568	0.0328616	0.398721	-2.91564	1.56568	0.145492	0.868746	4.97045	1.56568	0.0216165	0.0982086	1.37786	1.56568	0.420503	0.669219
Pv.11671	PvUbmt5	FBgn0032922	CG9249	3-demethylubiquinone-9 3-methyltransferase [Culex quinquefasciatus] gb|EDS36045.1| 3-demethylubiquinone-9 3-methyltransferase [Culex quinquefasciatus]	-0.0607483	5.54428	0.85191	1	0.296549	5.54428	0.321978	0.827358	0.342025	5.54428	0.198113	1	0.257518	5.54428	0.331077	1	-0.0598456	5.54428	0.821178	1	-0.259558	5.54428	0.328458	0.576602	0.211653	5.54428	0.474545	0.962279	-0.40393	5.54428	0.217027	0.961718	-0.987234	5.54428	0.00279573	0.0225017	0.345813	5.54428	0.250468	0.500804
Pv.12353	PvPimt1	FBgn0086768	Pcmt	Pv.PIMT-12	-0.113479	4.18006	0.720914	1	-0.565348	4.18006	0.0506659	0.406489	0.196192	4.18006	0.45506	1	0.378503	4.18006	0.147092	1	-0.0906866	4.18006	0.727603	1	-1.25334	4.18006	3.38627e-06	9.62363e-05	-0.51155	4.18006	0.102556	0.612172	0.0359254	4.18006	0.917795	1	-0.0368982	4.18006	0.913886	1	2.39198	4.18006	1.10759e-13	1.42713e-11
Pv.12529	PvRNA-MT19	FBgn0001974	l(2)35Bd	mrna (guanine-7-)methyltransferase [Aedes aegypti] gb|EAT36219.1| mrna (guanine-7-)methyltransferase [Aedes aegypti]	-0.481315	3.77142	0.20882	0.834914	0.227246	3.77142	0.518495	0.962922	0.0442972	3.77142	0.887412	1	-0.150652	3.77142	0.629934	1	0.140973	3.77142	0.652473	1	-1.3485	3.77142	3.263e-05	0.000633775	0.0695548	3.77142	0.849301	1	0.0166716	3.77142	0.967145	1	1.00855	3.77142	0.0112982	0.0615245	0.161571	3.77142	0.645155	0.854803
Pv.12678	PvHMT-6	FBgn0034817	Art7	hypothetical protein TcasGA2_TC002133 [Tribolium castaneum]	-1.48424	0.938762	0.207236	0.831624	0.658708	0.938762	0.542902	0.977076	0.811761	0.938762	0.391324	1	0.0272808	0.938762	0.976704	1	0.136632	0.938762	0.883882	1	-0.685273	0.938762	0.46967	0.717996	0.35655	0.938762	0.73495	1	-0.994394	0.938762	0.403374	1	1.58012	0.938762	0.185529	0.412803	0.172	0.938762	0.869058	0.996657
Pv.13000	PvDNA-MT3	FBgn0037250	CG1074	GH11743 [Drosophila grimshawi] gb|EDW04309.1| GH11743 [Drosophila grimshawi]	-6.95234	0.023243	0.000326519	0.0348325	6.32033	0.023243	0.000816804	0.0359835	1.55738	0.0232429	0.134171	1	-0.537354	0.023243	0.593691	1	-1.73456	0.023243	0.104695	1	2.01515	0.023243	0.0622843	0.198174	-2.3213	0.023243	0.0728466	0.551038	3.21434	0.023243	0.0207216	0.46289	-1.13584	0.023243	0.362094	0.622512	1.10326	0.023243	0.340232	0.599875
Pv.13230	PvUbmt10	FBgn0032922	CG9249	hexaprenyldihydroxybenzoate methyltransferase [Aedes aegypti] gb|EAT43765.1| hexaprenyldihydroxybenzoate methyltransferase [Aedes aegypti]	0.0594605	2.11972	0.941	1	-0.072067	2.11972	0.921702	1	-0.00423611	2.11972	0.994862	1	-0.532937	2.11972	0.419401	1	-0.144141	2.11972	0.827523	1	-1.93391	2.11972	0.00575402	0.0366921	-1.84805	2.11972	0.0377668	0.422185	1.59859	2.11972	0.0954574	0.779246	-0.0957912	2.11972	0.912456	1	1.91756	2.11972	0.01735	0.0790553
Pv.13299	PvHMT-26	FBgn0000629	E(z)	enhancer of zeste 1 [Danio rerio]	-2.91605	0.0594803	0.0432144	0.540435	3.08041	0.0594803	0.0271568	0.301207	-0.473417	0.0594803	0.65605	1	0.378654	0.0594803	0.721187	1	-0.345949	0.0594803	0.74397	1	1.05295	0.0594803	0.324061	0.570988	1.69886	0.0594803	0.141159	0.675842	-1.62967	0.0594803	0.215327	0.959732	-2.03183	0.0594803	0.13288	0.336411	1.14006	0.0594803	0.355402	0.614521
Pv.13320	PvHmt2	FBgn0032726	CG10621	5-methyltetrahydrofolate:homocysteine methyltransferase [Aedes aegypti] gb|EAT43856.1| 5-methyltetrahydrofolate:homocysteine methyltransferase [Aedes aegypti]	-0.182443	4.21147	0.752335	1	1.2871	4.21147	0.0192576	0.249688	-0.228872	4.21147	0.626801	1	-0.151366	4.21147	0.74776	1	0.0254285	4.21147	0.956925	1	-1.37548	4.21147	0.00434001	0.0296432	-0.605544	4.21147	0.266859	0.821772	-0.264554	4.21147	0.656988	1	-0.479341	4.21147	0.420972	0.67988	2.26466	4.21147	9.39144e-05	0.00112734
Pv.13450	PvHMT-7	FBgn0037841	CG4565	GK13904 [Drosophila willistoni] gb|EDW83992.1| GK13904 [Drosophila willistoni]	0.212122	0.563043	0.84284	1	0.415039	0.563043	0.673262	1	0.211125	0.563043	0.80777	1	-0.551102	0.563043	0.52703	1	0.60714	0.563043	0.486819	1	-0.531048	0.563043	0.545013	0.788176	-0.798457	0.563043	0.437422	0.939243	1.85173	0.563043	0.0985209	0.787111	-1.22158	0.563043	0.257916	0.50879	1.25585	0.563043	0.211374	0.454448
Pv.13659	PvHmt1	FBgn0032726	CG10621	hypothetical protein AND_06463 [Anopheles darlingi]	-0.111464	4.58591	0.831385	1	1.43788	4.58591	0.00411495	0.100596	-0.0381688	4.58591	0.928568	1	-0.646777	4.58591	0.130556	1	0.014206	4.58591	0.973432	1	-1.53655	4.58591	0.000467604	0.00528235	-0.133205	4.58591	0.784521	1	-0.473166	4.58591	0.379939	1	-0.0104079	4.58591	0.984519	1	1.25463	4.58591	0.0122569	0.0610912
Pv.13981	PvLcmt	FBgn0028507	CG3793	leucine carboxyl methyltransferase [Culex quinquefasciatus] gb|EDS43624.1| leucine carboxyl methyltransferase [Culex quinquefasciatus]	-0.0528771	3.39412	0.889441	1	0.134174	3.39412	0.700862	1	-0.000698073	3.39412	0.998216	1	0.0480486	3.39412	0.8772	1	-0.19983	3.39412	0.521761	1	0.316855	3.39412	0.312332	0.557147	-0.257387	3.39412	0.467505	0.959133	-0.197843	3.39412	0.61308	1	0.0687725	3.39412	0.859265	1	-0.487258	3.39412	0.160499	0.385271
Pv.14107	PvHMT-12	FBgn0039559	Mes-4	Putative histone-lysine N-methyltransferase NSD2 [Acromyrmex echinatior]	0	-3.45214	1	1	0	-3.45214	1	1	0	-3.45214	1	1	0	-3.45214	1	1	0	-3.45214	1	1	0	-3.45214	1	1	0	-3.45214	1	1	0	-3.45214	1	1	0	-3.45214	1	1	0	-3.45214	1	1
Pv.14470	PvUbmt4	FBgn0032922	CG9249	3-demethylubiquinone-9 3-methyltransferase [Culex quinquefasciatus] gb|EDS36045.1| 3-demethylubiquinone-9 3-methyltransferase [Culex quinquefasciatus]	-1.21575	0.472103	0.500035	1	-1.65843	0.472103	0.304175	0.815444	0.52474	0.472103	0.720989	1	-0.465268	0.472103	0.750877	1	-1.56418	0.472103	0.30164	1	0.664779	0.472103	0.6631	0.885149	2.0618	0.472103	0.213186	0.767389	-1.83771	0.472103	0.330052	1	-1.4722	0.472103	0.436925	0.696872	5.23927	0.472103	0.0123917	0.0615704
Pv.14508	PvJhamt3	FBgn0028841	jhamt	juvenile hormone acid methyltransferase, putative [Aedes aegypti] gb|ABD65474.1| juvenile hormone acid methyl transferase [Aedes aegypti] gb|EAT42177.1| juvenile hormone acid methyltransferase, putative [Aedes aegypti]	0	-3.0187	1	1	0	-3.0187	1	1	4.54004	-3.0187	0.147737	1	-4.54004	-3.0187	0.139653	1	0	-3.0187	1	1	0	-3.0187	1	1	0	-3.0187	1	1	0	-3.0187	1	1	4.43388	-3.0187	0.294583	0.551602	-1.23781	-3.0187	0.723386	0.907251
Pv.14982	PvHMT-10	FBgn0039559	Mes-4	GF16138 [Drosophila ananassae] gb|EDV44209.1| GF16138 [Drosophila ananassae]	0.248562	2.15558	0.682864	1	-0.103109	2.15558	0.852678	1	0.170334	2.15558	0.733007	1	0.149273	2.15558	0.763639	1	0.312795	2.15558	0.527536	1	0.174494	2.15558	0.724591	0.930228	-0.871975	2.15558	0.129691	0.662528	1.29762	2.15558	0.0372449	0.564354	-1.93563	2.15558	0.00210303	0.0183501	0.470262	2.15558	0.40734	0.658794
Pv.15166	PvPimt6.1	FBgn0086768	Pcmt	Pv.PIMT-3	0.791639	6.41878	0.0187303	0.399008	0.877908	6.41878	0.00497204	0.112409	0.211846	6.41878	0.435823	1	0.287041	6.41878	0.290737	1	-0.0485273	6.41878	0.858121	1	0.0801391	6.41878	0.768006	0.960633	0.280356	6.41878	0.353287	0.887196	-0.0857041	6.41878	0.796848	1	-1.07762	6.41878	0.00137247	0.0133334	-2.73138	6.41878	1.2113e-18	4.32461e-16
Pv.15300	PvHMT-14	FBgn0263755	Su(var)3-9	histone-lysine n-methyltransferase [Aedes aegypti] gb|EAT37157.1| histone-lysine n-methyltransferase [Aedes aegypti]	-0.343545	0.908226	0.705734	1	-0.5126	0.908226	0.537775	0.974043	0.198039	0.908227	0.79309	1	-0.0790964	0.908226	0.916016	1	-0.121019	0.908226	0.872407	1	-2.39184	0.908226	0.0042746	0.0293368	-5.72301	0.908226	0.00301248	0.114846	3.06438	0.908226	0.216168	0.960953	5.83051	0.908226	1.8008e-05	0.000538575	0.505688	0.908226	0.546259	0.780169
Pv.15348	PvRNA-MT6	FBgn0003062	Fib	hypothetical protein AND_13774 [Anopheles darlingi]	-0.111426	5.67203	0.786822	1	-0.0598043	5.67203	0.8736	1	0.0313671	5.67203	0.925819	1	-0.259008	5.67203	0.442215	1	0.100185	5.67203	0.766238	1	-0.322542	5.67203	0.33991	0.587794	-0.31626	5.67203	0.407599	0.92156	0.326931	5.67203	0.43202	1	1.13585	5.67203	0.00664881	0.0423414	-0.50914	5.67203	0.171466	0.40002
Pv.15568	PvIcmt	FBgn0036336	ste14	AGAP001310-PA [Anopheles gambiae str. PEST] gb|EAA01195.3| AGAP001310-PA [Anopheles gambiae str. PEST]	-0.139013	1.67559	0.845158	1	0.375744	1.67559	0.567477	0.989063	0.380107	1.67559	0.512143	1	-0.252051	1.67559	0.66214	1	0.0643683	1.67559	0.911513	1	-1.63626	1.67559	0.00761211	0.0453735	-7.56192	1.67559	1.25849e-06	0.00107834	8.15736	1.67559	1.75866e-07	0.0010046	1.16481	1.67559	0.114732	0.30659	1.02842	1.67559	0.119148	0.318914
Pv.15701	PvUbmt13	FBgn0030460	CG2453	hypothetical protein KGM_15386 [Danaus plexippus]	0.425799	4.81449	0.209077	0.834914	1.04208	4.81449	0.000997143	0.0406858	-0.156897	4.81449	0.565828	1	0.114335	4.81449	0.675368	1	-0.00941889	4.81449	0.972484	1	0.234458	4.81449	0.391523	0.641631	0.0281712	4.81449	0.926628	1	-0.152812	4.81449	0.649771	1	-0.694972	4.81449	0.0396697	0.14928	-0.86833	4.81449	0.00435552	0.0267433
Pv.15972	PvPimt11	FBgn0086768	Pcmt	Pv.PIMT2	0.864644	7.56017	0.0318794	0.492178	1.31638	7.56017	0.000543972	0.0268647	0.538744	7.56017	0.0985462	1	0.643601	7.56017	0.048566	1	0.23435	7.56017	0.470953	1	-0.352598	7.56017	0.278517	0.518174	-0.0250076	7.56017	0.945178	1	-0.0864593	7.56017	0.828161	1	-1.26607	7.56017	0.00175063	0.0160088	-2.59386	7.56017	1.55483e-12	1.54914e-10
Pv.16023	PvDNA-MT4	FBgn0028707	Mt2	GF21561 [Drosophila ananassae] gb|EDV33241.1| GF21561 [Drosophila ananassae]	-0.538132	0.959011	0.557287	1	0.172047	0.959011	0.838966	1	0.225395	0.959011	0.764878	1	-0.0365721	0.959011	0.961004	1	0.0786477	0.959011	0.916378	1	-0.550933	0.959011	0.468971	0.71744	-0.376939	0.959011	0.667563	1	0.887121	0.959011	0.353498	1	-0.861297	0.959011	0.358463	0.61894	1.87776	0.959011	0.0351585	0.134609
Pv.16433	PvUbmt8	FBgn0032922	CG9249	3-demethylubiquinone-9 3-methyltransferase [Culex quinquefasciatus] gb|EDS36045.1| 3-demethylubiquinone-9 3-methyltransferase [Culex quinquefasciatus]	-2.42345	-0.631787	0.270754	0.903235	0.129302	-0.631787	0.946666	1	0.0685959	-0.631787	0.968105	1	1.57524	-0.631787	0.367188	1	-3.53679	-0.631787	0.0630369	1	-0.134282	-0.631787	0.940338	1	4.1046	-0.631787	0.0467872	0.467245	-2.30029	-0.631787	0.303687	1	-0.289346	-0.631787	0.893224	1	3.38484	-0.631787	0.125332	0.330463
Pv.16645	PvUbmt9	FBgn0032922	CG9249	AGAP010535-PA [Anopheles gambiae str. PEST] gb|EAA09904.4| AGAP010535-PA [Anopheles gambiae str. PEST]	0.746411	3.9777	0.0639451	0.621569	-0.702162	3.9777	0.0525539	0.417162	0.413614	3.9777	0.208506	1	-0.647894	3.9777	0.0493823	1	0.428137	3.9777	0.193775	1	-1.22726	3.9777	0.000273496	0.00343615	-0.89512	3.9777	0.0230213	0.336188	0.391971	3.9777	0.360409	1	-0.0310274	3.9777	0.941	1	-0.504921	3.9777	0.178157	0.409096
Pv.16691	PvRNA-MT20	FBgn0039627	CG11837	dimethyladenosine transferase [Culex quinquefasciatus] gb|EDS40679.1| dimethyladenosine transferase [Culex quinquefasciatus]	-0.0422418	2.9108	0.930677	1	0.575757	2.9108	0.200535	0.708691	-0.395242	01,02,9108	0.31967	1	-0.544244	2.9108	0.173394	1	0.876812	2.9108	0.0285895	1	-0.912986	2.9108	0.0238841	0.103033	-0.700933	2.9108	0.138146	0.671863	0.225256	2.9108	0.664675	1	1.74946	2.9108	0.000615438	0.00746937	-0.305236	2.9108	0.484376	0.726352
Pv.16728	PvJhamt4	FBgn0028841	jhamt	juvenile hormone acid methyltransferase, putative [Aedes aegypti] gb|ABD65474.1| juvenile hormone acid methyl transferase [Aedes aegypti] gb|EAT42177.1| juvenile hormone acid methyltransferase, putative [Aedes aegypti]	0	-2.42904	1	1	0	-2.42904	1	1	2.95847	-2.42904	0.21397	1	1.55194	-2.42904	0.575923	1	-1.17905	-2.42904	0.669534	1	1.81165	-2.42904	0.524042	0.768878	2.14793	-2.42904	0.490281	0.969781	-7.29095	-2.42904	0.103551	0.79745	3.67973	-2.42904	0.310998	0.571599	-1.79894	-2.42904	0.535463	0.771436
Pv.16729	PvJhamt1	FBgn0028841	jhamt	GF24959 [Drosophila ananassae] gb|EDV33538.1| GF24959 [Drosophila ananassae]	-3.74616	-1.7797	0.214359	0.841297	5.18373	-1.7797	0.125838	0.603211	-5.18373	-1.7797	0.0700594	1	0	-1.7797	1	1	5.0089	-1.7797	0.0728845	1	0.662341	-1.7797	0.805217	0.986531	-5.67124	-1.7797	0.136275	0.669058	0	-1.7797	1	1	5.62289	-1.7797	0.161651	0.380055	1.81546	-1.7797	0.570983	0.799488
Pv.16900	PvHMT-11	FBgn0039559	Mes-4	set domain protein [Aedes aegypti] gb|EAT37605.1| set domain protein [Aedes aegypti]	0.366249	3.26483	0.564101	1	-0.265822	3.26483	0.644541	1	0.0979119	3.26483	0.850338	1	0.0296255	3.26483	0.954415	1	-0.323497	3.26483	0.533562	1	-0.044097	3.26483	0.932581	1	-1.29727	3.26483	0.0356971	0.415103	0.712573	3.26483	0.280041	1	2.20186	3.26483	0.000976405	0.0103865	-0.977822	3.26483	0.0857687	0.254794
Pv.16989	PvRNA-MT21	FBgn0039627	CG11837	rRNA adenine N-6-methyltransferase, partial [Odoribacter laneus YIT 12061] gb|EHP49972.1| rRNA adenine N-6-methyltransferase, partial [Odoribacter laneus YIT 12061]	0	-3.45214	1	1	0	-3.45214	1	1	0	-3.45214	1	1	0	-3.45214	1	1	0	-3.45214	1	1	0	-3.45214	1	1	0	-3.45214	1	1	0	-3.45214	1	1	0	-3.45214	1	1	0	-3.45214	1	1
Pv.17365	PvUbmt3	FBgn0032922	CG9249	AGAP010537-PA [Anopheles gambiae str. PEST] gb|EAA09931.3| AGAP010537-PA [Anopheles gambiae str. PEST]	-0.762031	1.54531	0.314535	0.93914	0.378672	1.54531	0.587798	0.997534	0.302308	1.54531	0.624454	1	-0.0378574	1.54531	0.950895	1	0.376535	1.54531	0.539808	1	-1.49583	1.54531	0.0191567	0.0881785	-2.41224	1.54531	0.0046583	0.147015	0.38999	1.54531	0.692635	1	3.5215	1.54531	8.8667e-05	0.00181974	-0.513213	1.54531	0.448809	0.695691
Pv.17366	PvUbmt2	FBgn0032922	CG9249	AGAP010535-PA [Anopheles gambiae str. PEST] gb|EAA09904.4| AGAP010535-PA [Anopheles gambiae str. PEST]	-0.505079	4.44012	0.283658	0.9127	-0.295113	4.44012	0.490379	0.94843	0.0606768	4.44012	0.874974	1	0.21787	4.44012	0.571434	1	-0.00303262	4.44012	0.99371	1	-0.657572	4.44012	0.0902444	0.255285	0.00378258	4.44012	0.993054	1	0.118899	4.44012	0.803297	1	0.831606	4.44012	0.081192	0.242946	-0.339418	4.44012	0.425972	0.674106
Pv.17449	PvRNA-MT2	FBgn0030720	CG8939	ribosomal RNA methyltransferase [Aedes aegypti] gb|EAT47892.1| ribosomal RNA methyltransferase [Aedes aegypti]	0.629409	5.53392	0.085067	0.672	-0.268164	5.53392	0.417162	0.902781	0.00139669	5.53392	0.996255	1	-0.0297635	5.53392	0.9203	1	0.0643485	5.53392	0.828801	1	-0.158564	5.53392	0.595003	0.829596	0.0648065	5.53392	0.845937	1	-0.0301889	5.53392	0.934362	1	0.782225	5.53392	0.03315	0.132299	-0.688136	5.53392	0.0359839	0.137004
Pv.17587	PvDph	FBgn0024558	Dph5	ATP-dependent DNA helicase Q1 [Culex quinquefasciatus] gb|EDS45279.1| ATP-dependent DNA helicase Q1 [Culex quinquefasciatus]	-0.633598	2.91426	0.287048	0.91762	-0.277543	2.91426	0.608065	1	0.192369	2.91426	0.693461	1	0.0191046	2.91426	0.968694	1	-0.267898	2.91426	0.582782	1	0.0529855	2.91426	0.913846	1	-0.85129	2.91426	0.134483	0.667536	0.694231	2.91426	0.258877	1	-0.230257	2.91426	0.703204	0.916718	1.08993	2.91426	0.0525598	0.180658

## Sheet: Table 4
Supplementary table 4
Accession numbers and co-expression clusters for P.vanderplanki and P.nubifer methyltransferases
P.vanderplanki					P.nubifer
id	gene name	accession number	SOM trend	WGCNA cluster	id	gene name	accession number
Pv.00677	PvRNA-MT12	KU659910	down	1	Pn.00143	PnRNA-MT24	KU660007
Pv.01252	PvHMT-25	KU659935	down	1	Pn.00199	PnRNA-MT14	KU659996
Pv.01300	PvWBS_methylT	KU659909	down	2	Pn.00795	PnRNA-MT12	KU659994
Pv.01397	PvHMT-1	KU659863	down	6	Pn.00829	PnHMT-17	KU659974
Pv.01717	PvUbmt12	KU659898	constant	7	Pn.00983	PnUbmt2	KU660014
Pv.01718	PvUbmt7	KU659893	down	1	Pn.00984	PnUbmt7	KU660019
Pv.01952	PvRNA-MT9	KU659881	down	16	Pn.00985	PnUbmt1	KU660013
Pv.01969	PvRNA-MT13	KU659911	down	2	Pn.01519	PnHMT-20	KU659977
Pv.02152	PvHMT-24	KU659934	down	32	Pn.01522	PnRNA-MT19	KU660001
Pv.02225	PvHMT-5	KU659867	up	4	Pn.01863	PnDph	KU660012
Pv.02316	PvRNA-MT1	KU659872	down	18	Pn.01970	PnJhamt2	KU660037
Pv.02683	PvRNA-MT14	KU659912	up	6	Pn.01971	PnJhamt1	KU660028
Pv.02883	PvPimt14	AB842100	up	13	Pn.02039	PnMt11-3	KU660034
Pv.02884	PvPimt13	AB842101	up	1	Pn.02153	PnGsmt	KU660026
Pv.02885	PvPimt12	AB842097	up	1	Pn.02663	PnRNA-MT8	KU659990
Pv.02886	PvPimt10	AB842105	up	4	Pn.02777	PnDNA-MT6	KU659986
Pv.02887	PvPimt9	AB842104	up	1	Pn.02904	PnSps	KU660032
Pv.02888	PvPimt8	AB842110	up	4	Pn.02971	PnHMT-1	KU659950
Pv.02889	PvPimt7	AB842106	up	1	Pn.04009	PnMt11-2	KU660033
Pv.02959	PvGsmt2	KU659939	down	7	Pn.04083	PnHMT-19	KU659976
Pv.03164	PvDNA-MT6	KU659949	down	1	Pn.04098	PnHMT-2	KU659951
Pv.03207	PvDNA-MT5	KU659948	constant	4	Pn.04099	PnDNA-MT4	KU659984
Pv.03366	PvUbmt11	KU659897	constant	11	Pn.04336	PnRNA-MT18	KU660000
Pv.03369	PvRNA-MT15	KU659913	down	13	Pn.04476	PnHMT-21	KU659978
Pv.03479	PvHMT-3	KU659865	down	5	Pn.05273	PnDNA-MT3	KU659983
Pv.04316	PvHMT-23	KU659933	down	1	Pn.05310	PnRNA-MT10	KU659992
Pv.04395	PvRNA-MT23	KU659947	up	4	Pn.05555	PnHMT-3	KU659952
Pv.04602	PvMt11-2	KU659946	up	1	Pn.06044	PnHMT-4	KU659953
Pv.04992	PvUbmt1	KU659887	down	5	Pn.06569	PnDNA-MT1	KU659981
Pv.05216	PvRNA-MT16	KU659914	down	5	Pn.06650	PnMt11-1	KU660030
Pv.05882	PvTrmt10c	KU659879	up	1	Pn.06837	PnDNA-MT8	KU660027
Pv.06081	PvRNA-MT11	KU659883	down	1	Pn.06933	PnRNA-MT22	KU660005
Pv.06146	PvHMT-22	KU659932	down	1	Pn.07353	PnWBS_methylT	KU660036
Pv.06170	PvRNA-MT3	KU659874	down	12	Pn.07492	PnHMT-5	KU659954
Pv.06264	PvHMT-21	KU659931	down	3	Pn.07498	PnHMT-6	KU659955
Pv.06594	PvMt11-1	KU659906	down	1	Pn.07516	PnTrmt10c	KU660002
Pv.07092	PvPimt6.2	AB842099	up	4	Pn.07685	PnRNA-MT1	KU659966
Pv.07093	PvPimt5	AB842109	up	13	Pn.07688	PnUbmt5	KU660017
Pv.07094	PvPimt4	AB842103	up	2	Pn.07689	PnUbmt3	KU660015
Pv.07095	PvHMT-8	KU659885	up	1	Pn.08302	PnHmt	KU659971
Pv.07096	PvPimt3	AB842102	up	4	Pn.08558	PnRNA-MT25	KU660008
Pv.07097	PvPimt2	AB842108	up	2	Pn.08679	PnHMT-7	KU659956
Pv.07224	PvHMT-4	KU659866	down	6	Pn.08819	PnRNA-MT4	KU659969
Pv.07626	PvHMT-20	KU659930	up	1	Pn.08896	PnDNA-MT2	KU659982
Pv.07627	PvHMT-19	KU659929	up	1	Pn.08931	PnDNA-MT7	KU659987
Pv.07817	PvHMT-18	KU659928	down	2	Pn.09024	PnHMT-8	KU659957
Pv.08008	PvGsmt1	KU659938	constant	21	Pn.09087	PnUbmt6	KU660018
Pv.08049	PvDNA-MT2	KU659870	down	5	Pn.09538	PnIcmt	KU659973
Pv.08050	PvHMT-17	KU659927	down	1	Pn.09914	PnRNA-MT21	KU660004
Pv.08057	PvUbmt6	KU659892	down	1	Pn.09966	PnHMT-15	KU659964
Pv.08207	PvHMT-16	KU659926	down	5	Pn.10671	PnDNA-MT5	KU659985
Pv.08381	PvRNA-MT7	KU659878	constant	8	Pn.10768	PnHMT-25	KU660010
Pv.08410	PvRNA-MT17	KU659915	down	1	Pn.10786	PnUbmt11	KU660023
Pv.08517	PvRNA-MT22	KU659945	down	5	Pn.10787	PnUbmt10	KU660022
Pv.08519	PvDNA-MT1	KU659869	constant	2	Pn.10788	PnUbmt12	KU660024
Pv.08541	PvHMT-9	KU659886	up	19	Pn.10871	PnHMT-24	KU660009
Pv.08634	PvRNA-MT8	KU659880	down	6	Pn.10893	PnRNA-MT16	KU659998
Pv.08765	PvRNA-MT4	KU659875	constant	15	Pn.10927	PnHMT-18	KU659975
Pv.09029	PvJhamt2	KU659902	up	4	Pn.11161	PnRNA-MT5	KU659970
Pv.09400	PvNMT	KU659905	down	2	Pn.11418	PnLcmt	KU660031
Pv.09504	PvSps	KU659908	down	5	Pn.11450	PnHMT-16	KU659965
Pv.09540	PvHMT-15	KU659925	up	22	Pn.11478	PnRNA-MT23	KU660006
Pv.09669	PvHMT-27	KU659944	down	1	Pn.11562	PnMfap	KU660035
Pv.09727	PvRNA-MT10	KU659882	up	1	Pn.11917	PnHMT-13	KU659962
Pv.09832	PvRNA-MT18	KU659916	down	5	Pn.11994	PnUbmt9	KU660021
Pv.09959	PvRNA-MT5	KU659876	down	5	Pn.12102	PnRNA-MT20	KU660003
Pv.10247	PvHMT-2	KU659864	up	6	Pn.12233	PnRNA-MT15	KU659997
Pv.10675	PvHMT-13	KU659923	down	2	Pn.12279	PnHMT-9	KU659958
Pv.11200	PvMfap	KU659943	down	16	Pn.12429	PnRNA-MT6	KU659988
Pv.11671	PvUbmt5	KU659891	up	13	Pn.12728	PnHMT-14	KU659963
Pv.12353	PvPimt1	AB842107	down	5	Pn.12923	PnPimt	KU659972
Pv.12529	PvRNA-MT19	KU659917	down	1	Pn.12927	PnHMT-10	KU659959
Pv.12678	PvHMT-6	KU659868	constant	0	Pn.13234	PnHMT-22	KU659979
Pv.13000	PvDNA-MT3	KU659871	constant	2	Pn.13399	PnRNA-MT2	KU659967
Pv.13230	PvUbmt10	KU659896	down	6	Pn.13581	PnRNA-MT11	KU659993
Pv.13299	PvHMT-26	KU659942	up	4	Pn.14162	PnHMT-12	KU659961
Pv.13320	PvHmt2	KU659937	down	7	Pn.14365	PnRNA-MT3	KU659968
Pv.13450	PvHMT-7	KU659884	up	4	Pn.14431	PnUbmt13	KU660025
Pv.13659	PvHmt1	KU659936	down	7	Pn.14488	PnRNA-MT13	KU659995
Pv.13981	PvLcmt	KU659907	up	2	Pn.14606	PnNMT	KU660029
Pv.14107	PvHMT-12	KU659922	#N/A	#N/A	Pn.15112	PnRNA-MT9	KU659991
Pv.14470	PvUbmt4	KU659890	down	5	Pn.15123	PnRNA-MT17	KU659999
Pv.14508	PvJhamt3	KU659903	up	4	Pn.15130	PnUbmt4	KU660016
Pv.14982	PvHMT-10	KU659920	up	4	Pn.15131	PnUbmt8	KU660020
Pv.15166	PvPimt6.1	AB842099	up	4	Pn.15318	PnHMT-23	KU659980
Pv.15300	PvHMT-14	KU659924	down	2	Pn.15411	PnRNA-MT7	KU659989
Pv.15348	PvRNA-MT6	KU659877	down	2	Pn.15875	PnHMT-11	KU659960
Pv.15568	PvIcmt	KU659940	down	5	Pn.16749	PnHMT-26	KU660011
Pv.15701	PvUbmt13	KU659899	up	4
Pv.15972	PvPimt11	AB842098	up	4
Pv.16023	PvDNA-MT4	KU659900	constant	5
Pv.16433	PvUbmt8	KU659894	down	3
Pv.16645	PvUbmt9	KU659895	down	7
Pv.16691	PvRNA-MT20	KU659918	down	2
Pv.16728	PvJhamt4	KU659904	up	11
Pv.16729	PvJhamt1	KU659901	down	3
Pv.16900	PvHMT-11	KU659921	down	2
Pv.16989	PvRNA-MT21	KU659919	#N/A	#N/A
Pv.17365	PvUbmt3	KU659889	down	1
Pv.17366	PvUbmt2	KU659888	down	1
Pv.17449	PvRNA-MT2	KU659873	down	2
Pv.17587	PvDph	KU659941	down	5

## Sheet: Table 5
Supplementary table 5
Mascot Search Results
Ions score is -10*Log(P), where P is the probability that the observed match is a random event.
Individual ions scores > 25 indicate identity or extensive homology (p<0.05).
Protein scores are derived from ions scores as a non-probabilistic basis for ranking protein hits.
protein name	PIMT1	PIMT2	PIMT3	PIMT4	PIMT5	PIMT9	PIMT11	PIMT12	PIMT13	PIMT14
gene id	Pv.12353	Pv.07097	Pv.07096	Pv.07094	Pv.07093	Pv.02887	Pv.15972	Pv.02885	Pv.02884	Pv.02883
Mass:	25221	25302	31183	35577	35471	25792	25897	29787	25975	25727
Score:	333	458	719	849	1560	373	440	337	342	344
Matches:	13(6)	11(11)	35(24)	30(28)	40(39)	10(9)	23(19)	30(20)	8(8)	15(11)
Sequences:	4(3)	3(3)	12(8)	6(5)	9(9)	5(4)	6(5)	9(4)	2(2)	5(3)
emPAI:	0.76	1.01	2.94	1.23	2.7	0.99	0.99	1.61	0.31	0.99
